# Supplementary material for: Conversion of methane to organic acids is a widely found trait among gammaproteobacterial methanotrophs of freshwater lake and pond ecosystems
Source: Microbiol Spectr. 2023 Oct 20;11(6):e01742-23. doi: 10.1128/spectrum.01742-23 (PMC10715148; doi:10.1128/spectrum.01742-23)
Supplement: Supplemental data for Fig. 1 — Supporting data related to Fig. 1. [file spectrum.01742-23-s0001.xlsx]

## Sheet: A,B-OD
		OD600nm of S1L with replenishment					OD600nm S1L w/o replenishment
	Incubation time (d)	1	2	3	Average	Stdev	1	2	3	Average	Stdev
	0	0.02	0.02	0.02	0.02	0	0.02	0.02	0.02	0.02	0
	1	0.02	0.03	0.03	0.0266667	0.0057735
	2	0.04	0.05	0.05	0.0466667	0.0057735	0.03	0.03	0.05	0.0366667	0.011547
	3	0.07	0.17	0.08	0.106667	0.0550757
	4	0.2	0.28	0.24	0.24	0.04	0.44	0.33	0.37	0.38	0.0556776
	6	1.97	1.53	1.62	1.70667	0.232451	2	1.93	1.8	1.91	0.101489
	7	0	0	0
	8	1.95	1.59	1.65	1.73	0.192873	2.04	1.91	2	1.98333	0.0665833
	10	2	1.82	1.9	1.90667	0.090185	2.14	2.16	2.19	2.16333	0.0251661
	12	1.96	1.98	2.07	2.00333	0.0585947	1.54	2.03	1.56	1.71	0.277308
	14	2.29	2.6	2.36	2.41667	0.162583	1.66	1.83	1.9	1.79667	0.123423
	16	2.06	2.77	2.48	2.43667	0.356978	1.86	1.6	1.97	1.81	0.19
	18	1.94	2.71	2.22	2.29	0.389744	1.7	1.38	1.67	1.58333	0.17673
	20	1.37	2.66	1.71	1.91333	0.668606	1.54	1.33	1.61	1.49333	0.145717
		OD600nm S2AM with replenishment					OD600nm S2AM w/o replenishment
	Incubation time (d)	1	2	3	Average	Stdev	1	2	3	Average	Stdev
	0	0.03	0.05	0.03	0.0366667	0.011547	0.03	0.05	Technical problem	0.04	0.0141421
	1	0.06	0.07	0.05	0.06	0.01
	2	0.08	0.1	0.1	0.0933333	0.011547	0.09	0.1		0.095	0.00707107
	3	0.08	0.13	0.13	0.113333	0.0288675
	4	0.16	0.18	0.19	0.176667	0.0152753	0.17	0.19		0.18	0.0141421
	6	0.23	0.29	0.27	0.263333	0.0305505	0.26	0.35		0.305	0.0636396
	7	0.29	0.31	0.3
	8	0.34	0.37	0.37	0.36	0.0173205	0.45	0.49		0.47	0.0282843
	10	0.4	0.53	0.41	0.446667	0.0723418	0.47	0.48		0.475	0.00707107
	12	0.44	0.52	0.51	0.49	0.043589	0.61	0.55		0.58	0.0424264
	14	0.5	0.61	0.59	0.566667	0.0585947	0.62	0.66		0.64	0.0282843
	16	0.57	0.68	0.63	0.626667	0.0550757	0.63	0.74		0.685	0.0777817
	18	0.63	0.75	0.73	0.703333	0.064291	0.73	0.82		0.775	0.0636396
	20	0.72	0.82	0.9	0.813333	0.090185	0.83	0.92		0.875	0.0636396
	22	0.86	0.76	1.09	0.903333	0.169214	0.92	0.94		0.93	0.0141421
	24	0.87	0.94	1.08	0.963333	0.106927	0.92	0.91		0.915	0.00707107
	26
	28	0.91	0.92	1.07	0.966667	0.0896289	0.89	0.97		0.93	0.0565685
	30
	32
	34	0.76	0.98	0.94	0.893333	0.117189	0.77	1.02		0.895	0.176777

## Sheet: C,E-S1L-GC
		n(CH4) in bottle (mmol)												n(CH4) consumed in bottle (mmol)												Sum of CH4 consumed (mmol)	Consumed O2/CH4 ratio (mol/mol)													Medium volume left on day 20 (l)	0.0044
	Incubation time (d)	0	2	4	6	8	10	10	12	14	16	18	20	0	2	4	6	8	10	10	12	14	16	18	20		0	2	4	6	8	10	10	12	14	16	18	20			Acetate	Formate	Malate	Succinate	Lactate	Total
	1	1.12242	1.11573	1.09543	0.626544	0.570445	0.406518	0.915348	0.882267	0.795372	0.700631	0.657118	0.640169	0	0.00668478	0.0203001	0.468889	0.056099	0.163927	0	0.0330808	0.0868958	0.0947408	0.0435126	0.0169488	0.991079	0	0	2.17488	0.94635	1.28996	0.356345	0	1.50078	0.829853	0.681663	1.66571	0			C2H3O2	CHO2	C4H6O5	C4H6O4	C3H6O3
	2	1.06603	1.07156	1.0509	0.748215	0.677553	0.545986	0.917245	0.881781	0.714471	0.590502	0.529783	0.468565	0	0	0.0206629	0.302687	0.0706615	0.131568	0	0.0354648	0.167309	0.123969	0.0607187	0.0612181	0.974259	0	0	2.42907	1.05469	1.1939	0.752347	0	1.39439	0.726927	0.864721	1.25714	0.853171		Organic acid accumulation on day 34 of S2AM with replenishment, mmol/l	0.767757	0.139323	0.0338048	0.0167236	-
	3	1.08739	1.11749	1.07216	0.720731	0.651521	0.502029	0.965499	0.939623	0.835745	0.722591	0.679426	0.660859	0	0	0.0453288	0.35143	0.0692099	0.149492	0	0.0258765	0.103878	0.113154	0.0431649	0.0185671	0.920101	0	0	0.739353	1.02323	1.16305	0.77255	0	1.94121	0.698516	0.569502	2.03146	0.868122		µmol in the system	3.37813	0.613022	0.148741	0.0735841	-
	Avg	1.09194	1.1016	1.07283	0.698496	0.633173	0.484844	0.932698	0.901224	0.781862	0.671241	0.622109	0.589864												Avg	0.961813	0	0	1.7811	1.00809	1.21564	0.627081	0	1.61213	0.751765	0.705295	1.65144	0.573764	1.10292	µmol-C	6.75626	0.613022	0.594964	0.294336	-	8.25858
	Stdev	0.0284707	0.0260226	0.0222734	0.0638101	0.0558618	0.071304	0.0284229	0.0332556	0.061755	0.0707791	0.0807307	0.105556												Stdev	0.0370894	0	0	0.91109	0.0557365	0.0661892	0.234682	0	0.289916	0.0691021	0.149021	0.387358	0.496951	0.277147	% Carbon conversion	0.70245	0.0637361	0.0618586	0.0306022	-	0.858647
		n(O2) in bottle (mmol)												n(O2) consumed in bottle (mmol)
	Incubation time (d)	0	2	4	6	8	10	10	12	14	16	18	20	0	2	4	6	8	10	10	12	14	16	18	20
	1	0.874093	0.876317	0.832167	0.388434	0.316068	0.257654	0.772954	0.723307	0.651196	0.586614	0.514135	0.539183	0	0	0.0441504	0.443733	0.0723655	0.0584144	0	0.0496471	0.0721107	0.0645814	0.0724794	0
	2	0.880233	0.891817	0.841625	0.522383	0.438021	0.339036	0.842309	0.792857	0.671235	0.564036	0.487704	0.435475	0	0	0.0501917	0.319242	0.0843626	0.0989846	0	0.0494517	0.121622	0.107199	0.0763321	0.0522295
	3	0.877742	0.880445	0.846931	0.487336	0.406841	0.291351	0.766008	0.715776	0.643215	0.578774	0.491086	0.474968	0	0	0.033514	0.359595	0.0804946	0.11549	0	0.0502317	0.0725606	0.0644413	0.0876879	0.0161185
	Avg	0.877356	0.88286	0.840241	0.466051	0.386977	0.296014	0.793757	0.74398	0.655215	0.576475	0.497642	0.483209
	Stdev	0.00308859	0.00802697	0.00747871	0.0694653	0.0633566	0.0408911	0.0421905	0.042496	0.014436	0.0114632	0.0143832	0.0523431
		Total CO2 in bottle (mmol)
	Incubation time (d)	0	2	4	6	8	10	10	12	14	16	18	20
	1	0.00486637	0.00585912	0.0362824	0.335902	0.3453	0.328622	0.110944	0.190698	0.247122	0.27765	0.292682	0.291367
	2	0.00390292	0.00467158	0.0366618	0.244823	0.289665	0.32626	0.0712193	0.145855	0.241979	0.291236	0.318358	0.352369
	3	0	0.00117758	0.0313067	0.265481	0.30418	0.372447	0.103516	0.18519	0.232941	0.273513	0.29882	0.313309
	Avg	0.0029231	0.00390276	0.0347503	0.282069	0.313048	0.342443	0.0952267	0.173914	0.240681	0.2808	0.303286	0.319015
	Stdev	0.0025769	0.00243362	0.00298828	0.0477512	0.0288586	0.026011	0.0211201	0.0244559	0.00717897	0.00927182	0.0134083	0.030899

## Sheet: D,F-S2AM-GC
		n(CH4) in bottle (mmol)																		n(CH4) depleted in the bottle (mmol)																		Sum of CH4 consumed (mmol)	Consumed O2/CH4 ratio (mol/mol)
	Incubation time (d)	0	2	4	6	8	10	12	14	14	16	18	20	22	24	26	28	30	34	0	2	4	6	8	10	12	14	14	16	18	20	22	24	26	28	30	34		0	2	4	6	8	10	12	14	14	16	18
	1	1.25339	1.16234	1.11849	1.07842	1.05159	0.996109	0.958464	0.733923	0.954477	0.962983	0.909242	0.856239	0.800446	0.759585	0.74225	0.612247	0.626713	0.644697	0	0.0910411	0.0438522	0.0400703	0.026831	0.0554814	0.0376459	0.22454	0	0	0.0537402	0.0530033	0.0557929	0.0408616	0.0173344	0.130003	0	0	0.870197	0	0.185501	0.907279	0.512417	2.17656	0.662576	1.02825	0	N.A	N.A	1.12434
	2	1.16379	1.15602	1.13133	1.08997	1.06142	1.00573	0.9444	0.806279	0.955869	0.956133	0.914014	0.864398	0.811465	0.770626	0.729	0.696491	0.672989	0.612627	0	0.00777447	0.0246876	0.0413613	0.0285507	0.0556823	0.0613347	0.138121	0	-0.000264017	0.042119	0.0496155	0.0529334	0.0408385	0.0416259	0.0325099	0.0235015	0.0603624	0.700754	0	2.92334	1.73721	1.15278	1.89993	0.950741	0.752924	0.198429	N.A	0	1.33942
	3	1.13714	1.13269	1.10627	1.07797	1.04948	0.998085	0.936744	0.885273	0.934751	0.945026	0.906894	0.843905	0.78508	0.734582	0.683268	0.643492	0.62072	0.559852	0	0.00445851	0.0264133	0.0283005	0.028493	0.0513936	0.0613415	0.0514711	0	0	0.0381315	0.062989	0.0588246	0.0504988	0.0513136	0.0397765	0.022772	0.0608674	0.637045	0	N.A	1.2157	1.0982	3.05791	0.330647	0.869959	0.826989	N.A	N.A	1.43954
	Avg	1.18477	1.15035	1.1187	1.08212	1.05416	0.999976	0.946536	0.808492	0	0.954714	0.91005	0.854847	0.798997	0.754931	0.718173	0.650743	0.640141	0.605725																		Avg	0.735999	0	1.55442	1.28673	0.921135	2.37814	0.647988	0.883711	0.341806	0	0	1.3011
	Stdev	0.0608951	0.0156205	0.0125294	0.00679945	0.00637079	0.00508353	0.0110163	0.0756989	0	0	0.00362792	0.0103172	0.0132517	0.0184675	0.0309459	0.0425871	0.028605	0.0428414																		Stdev	0.120506	0	1.93595	0.4195	0.355011	0.604737	0.310304	0.138178	0.431735	0	0	0.161057
		n(O2) in bottle (mmol)																		n(O2) depleted in bottle (mmol)
	Incubation time (d)	0	2	4	6	8	10	12	14	14	16	18	20	22	24	26	28	30	34	0	2	4	6	8	10	12	14	14	16	18	20	22	24	26	28	30	34
	1	0.84489	0.828002	0.788215	0.767683	0.709283	0.672523	0.633813	0.64323	1.00487	0.90826	0.847838	0.804747	0.757738	0.720182	0.658266	0.64993	0.596254	0.593405	0	0.0168882	0.0397862	0.0205327	0.0583993	0.0367607	0.0387095	0	0	0	0.0604221	0.043091	0.0470082	0.0375563	0.0619164	0.00833619	0.0536751	0.00284969
	2	0.864845	0.842117	0.79923	0.751549	0.697305	0.644365	0.598185	0.570778	0.990915	0.890935	0.83452	0.779537	0.756127	0.701208	0.646318	0.627896	0.592056	0.562356	0	0.0227275	0.0428876	0.0476806	0.0542442	0.0529395	0.0461803	0.0274071	0	0.0999802	0.056415	0.0549823	0.0234102	0.0549192	0.0548903	0.0184217	0.0358396	0.0297006
	3	0.869348	0.832625	0.800514	0.769434	0.682305	0.665312	0.611947	0.569381	0.950893	0.904593	0.849701	0.777196	0.749315	0.686652	0.645347	0.58424	0.543315	0.524105	0	0.0367229	0.0321107	0.0310798	0.0871293	0.0169932	0.0533646	0.042566	0	0	0.0548918	0.072505	0.0278815	0.0626626	0.0413054	0.0611065	0.0409254	0.0192096
	Avg	0.859694	0.834248	0.795986	0.762889	0.696298	0.660733	0.614648	0.594463	0	0.901262	0.844019	0.78716	0.754393	0.702681	0.649977	0.620689	0.577209	0.559955
	Stdev	0.013017	0.00719641	0.00676037	0.00985941	0.0135174	0.0146265	0.0179671	0.0422391	0	0	0.00827971	0.0152754	0.00447153	0.0168135	0.00719496	0.0334326	0.0294279	0.0347122
		Total CO2 in bottle (mmol)
	Incubation time (d)	0	2	4	6	8	10	12	14	14	16	18	20	22	24	26	28	30	34
	1	0	0.0194692	0.0405731	0.0646343	0.0960754	0.118387	0.136345	0.105784	0.0142818	0.0417788	0.0696508	0.0960075	0.118293	0.140661	0.169902	0.132136	0.152969	0.19235
	2	0	0.0198076	0.0461128	0.0705037	0.10495	0.127657	0.156896	0.15421	0.0158443	0.0471892	0.0785239	0.104864	0.122264	0.146232	0.167532	0.172448	0.189343	0.205105
	3	0.00385485	0.0191585	0.0477267	0.0694508	0.106265	0.122449	0.150036	0.169293	0.0166447	0.0408217	0.0771176	0.10642	0.126046	0.151066	0.174287	0.195505	0.212598	0.291484
	Avg	0.00128495	0.0194785	0.0448042	0.0681963	0.10243	0.122831	0.147759	0.143096	0	0.0432633	0.0750974	0.10243	0.122201	0.145986	0.170574	0.166696	0.18497	0.229646
	Stdev	0.0022256	0.000324645	0.00375204	0.00312935	0.00554261	0.00464652	0.0104629	0.0331814	0	0	0.00476907	0.00561657	0.00387692	0.00520679	0.00342738	0.0320737	0.0300536	0.0539317
[truncated: 15 more columns]

## Sheet: G-J-Organic acids
	Methylovulum psychrotolerans S1L
			S1L with replenishment					S1L w/o eplenishment							S1L with replenishment					S1L w/o eplenishment							S1L with replenishment					S1L w/o eplenishment							S1L with replenishment					S1L w/o eplenishment
	Incubation time (d)	Compound (C2H3O2-)	1	2	3	AVG	Stdev	1	2	2	AVG	Stdev	Incubation time (d)	Compound (CHO2-)	1	2	3	AVG	Stdev	1	2	3	AVG	Stdev	Incubation time (d)	Compound (C4H4O5-2)	1	2	3	AVG	Stdev	1	2	3	AVG	Stdev	Incubation time (d)	Compound (C4H4O4-2)	1	2	3	AVG	Stdev	1	2	3	AVG	Stdev
	0	Acetate	0	0	0	0	0	0	0	0	0	0	0	Formate	0	0	0	0	0	0	0	0	0	0	0	Malate	0	0	0	0	0	0	0	0	0	0	0	Succinate	0	0	0	0	0	0	0	0	0	0
	2	Acetate	0	0	0	0	0	0	0	0	0	0	2	Formate	0.0051683	0.00845076	0	0.00453969	0.00426031	0	0	0	0	0	2	Malate	0	0	0	0	0	0	0	0	0	0	2	Succinate	0	0	0	0	0	0	0	0	0	0
	4	Acetate	0	0	0	0	0	0	0	0	0	0	4	Formate	0.00773956	0.0160551	0	0.00793156	0.00802928	0.0051136	0	0.00473064	0.00328141	0.00284823	4	Malate	0	0	0	0	0	0	0	0	0	0	4	Succinate	0	0	0	0	0	0	0	0	0	0
	6	Acetate	0.0455938	0.0635116	0.0495237	0.0528764	0.00941765	0	0	0	0	0	6	Formate	0.0229483	0.0217994	0.0144686	0.0197388	0.0046001	0	0	0	0	0	6	Malate	0	0	0	0	0	0	0	0	0	0	6	Succinate	0.0066949	0.00476604	0	0.00382031	0.00344619	0	0	0	0	0
	8	Acetate	0.189636	0.210784	0.154866	0.185095	0.0282343	0.0789649	0.053487	0.0540532	0.0621683	0.014549	8	Formate	0	0.0612178	0	0.0204059	0.0353441	0	0	0	0	0	8	Malate	0	0	0	0	0	0	0	0	0	0	8	Succinate	0.0150023	0.0124305	0.0118079	0.0130802	0.00169341	0.0146757	0.01836	0.0169005	0.0166454	0.00185532
	10	Acetate	0.214614	0.175082	0.104076	0.164591	0.0560105	0.100113	0.136582	0.12286	0.119852	0.0184194	10	Formate	0.0375552	0.0705439	0	0.036033	0.0352966	0.0231124	0.0134839	0.00560597	0.0140674	0.00876779	10	Malate	0	0.00764116	0	0.00254705	0.00441162	0	0	0	0	0	10	Succinate	0.0263714	0.0200541	0.0362709	0.0275654	0.00817406	0.0223504	0.00935858	0.0232893	0.0183327	0.00778602
	12	Acetate	0.582462	0.209518	0.203257	0.331746	0.217149	0.238327	0.251316	0.166289	0.218644	0.0458032	12	Formate	0.0981165	0.0623924	0.0633772	0.0746287	0.020347	0.00533243	0.00998257	0	0.005105	0.00499517	12	Malate	0.0135718	0.00764116	0.0098024	0.0103384	0.00300142	0	0	0	0	0	12	Succinate	0.0262081	0.0196765	0.021636	0.0225068	0.00335176	0.0298107	0.0267592	0.0250957	0.0272219	0.00239131
	14												14												14												14
	16	Acetate	0.907713	0.352428	0.165923	0.475355	0.385871	0.185206	0.198228	0.15783	0.180421	0.0206198	16	Formate	0.135044	0.0695044	0.0637054	0.089418	0.0396196	0.0163834	0.0365158	0.0237142	0.0255378	0.0101893	16	Malate	0.0280756	0.0177508	0.0187341	0.0215202	0.00569841	0.00534676	0	0.00705731	0.00413469	0.00368147	16	Succinate	0.0141144	0.0220748	0.0117569	0.015982	0.00540655	0.0397612	0.0314946	0.0345971	0.0352843	0.00417591
	18	Acetate	0.76164	0.511324	0.300173	0.524379	0.23101	0.181476	0.160194	0.170119	0.170597	0.0106488	18	Formate	0.114036	0.128479	0.0909498	0.111155	0.0189299	0.0387588	0.0451596	0.0139762	0.0326315	0.0164699	18	Malate	0.0324391	0.0211515	0.02573	0.0264402	0.00567722	0.00938244	0.0128855	0.00860398	0.0102906	0.00228067	18	Succinate	0.0169822	0.0260856	0.00818493	0.0170842	0.00895079	0.0346584	0.0251671	0.0339031	0.0312429	0.00527529
	20	Acetate	0.914774	0.616765	0.771731	0.767757	0.149044	0.197429	0.166522	0.16882	0.177591	0.0172189	20	Formate	0.170221	0.150581	0.0971677	0.139323	0.0378055	0.0411112	0.0605324	0.0272155	0.042953	0.0167347	20	Malate	0.0412684	0.0269694	0.0331765	0.0338048	0.00717017	0.00790747	0.0202808	0.00809184	0.0120934	0.00709113	20	Succinate	0.017666	0.0265347	0.0059703	0.0167236	0.0103145	0.0424351	0.0305047	0.0363015	0.0364137	0.00596599
	Methylomonas paludis S2AM
			S2AM with replenishment					S2AM w/o with replenishment							S2AM with replenishment					S2AM w/o with replenishment							S2AM with replenishment					S2AM w/o with replenishment							S2AM with replenishment					S2AM w/o with replenishment
	Incubation time (d)	Compound (C2H3O2-)	1	2	3	AVG	Stdev	1	2	3	AVG	Stdev	Incubation time (d)	Compound (CHO2-)	1	2	3	AVG	Stdev	1	2	3	AVG	Stdev	Incubation time (d)	Compound (C4H4O5-2)	1	2	3	AVG	Stdev	1	2	3	AVG	Stdev	Incubation time (d)	Compound (C4H4O4-2)	1	2	3	AVG	Stdev	1	2	3	AVG	Stdev	Incubation time (d)
	0	Acetate	0	0	0	0	0	0	0	Technical problem	0	0	0	Formate	0	0	0	0	0	0	0	Technical problem	0	0	0	Malate	0	0	0	0	0	0	0	Technical problem	0	0	0	Succinate	0	0	0	0	0	0	0	Technical problem	0	0	0
	2	Acetate	0	0	0	0	0	0.0247785	0.00899221		0.0168854	0.0111626	2	Formate	0.0350386	0.0174775	0.0215806	0.0246989	0.00918648	0.0511774	0.0152892		0.0332333	0.0253768	2	Malate	0	0	0	0	0	0	0		0	0	2	Succinate	0	0	0	0	0	0	0		0	0	2
	4	Acetate	0.0233131	0.0191168	0.0200493	0.0208264	0.00220347	0.0223473	0.0318391		0.0270932	0.0067117	4	Formate	0.0489344	0.0559369	0.0843849	0.0630854	0.0187753						4	Malate	0	0	0	0	0	0	0		0	0	4	Succinate	0	0	0	0	0	0	0		0	0	4
	6	Acetate	0.0618797	0.0579165	0.0527543	0.0575168	0.00457582	0.0542197	0.0660761		0.0601479	0.00838373	6	Formate	0.113489	0.104408	0.114201	0.110699	0.00546008	0.09746	0.118687		0.108073	0.0150094	6	Malate	0	0	0	0	0	0	0		0	0	6	Succinate	0	0	0	0	0	0	0		0	0	6
	8	Acetate	0.0964164	0.269433	0.129022	0.164957	0.0919359	0.124659	0.114134		0.119397	0.00744174	8	Formate	0.07875	0.106213	0.0852602	0.0900745	0.0143506	0.106213	0.112231		0.109222	0.00425525	8	Malate	0.00690367	0.0101507	0.00526482	0.00743971	0.00248663	0	0		0	0	8	Succinate	0	0	0	0	0	0	0		0	0	8
	10	Acetate						0.171818	0.140978		0.156398	0.0218071	10	Formate						0.200803	0.175637				10	Malate						0.0092288	0.0071495		0.00818915	0.00147028	10	Succinate						0	0		0	0	10
	12	Acetate	0.225238	0.268867	0	0.164702	0.144294						12	Formate	0.312461	0.159225	0	0.157229	0.15624						12	Malate	0.0090854	0.00840937	0	0.00583159	0.0050616						12	Succinate	0.0142879	0.00673572	0	0.00700788	0.00714784						12
	14	Acetate	0.704922	0.747885	0.420469	0.624425	0.177933	0.336142	0.336375		0.336259	0.000164849	14	Formate	0.250696	0.280949	0.161906	0.231184	0.0618741	0.360549	0.27805		0.319299	0.0583356	14	Malate	0.0145243	0.0159379	0	0.0101541	0.00882203	0.0140224	0.0133362		0.0136793	0.000485266	14	Succinate	0.0234322	0.0269429	0.0100628	0.0201459	0.00890697	0.0219115	0.0214319		0.0216717	0.000339175	14
	16	Acetate	0.658296	0.725305	0.601645	0.661749	0.061902	0.342503	0.443549		0.393026	0.0714501	16	Formate	0.221099	0.246319	0.171096	0.212838	0.0382858	0.403877	0.333742		0.36881	0.049593	16	Malate	0.0146882	0.0195638	0.0132542	0.0158354	0.00330753	0.0129879	0.0165115		0.0147497	0.00249152	16	Succinate	0.0103179	0.0224626	0.0106547	0.0144784	0.00691658	0.0261877	0.034791		0.0304894	0.00608349	16
	18												18												18												18												18
	20	Acetate	0.98488	0.933025	0.739193	0.885699	0.1295	0.683608	0.747486		0.715547	0.0451685	20	Formate	0.356883	0.343972	0.252282	0.317713	0.0570308	0.230719	0.139431		0.185075	0.06455	20	Malate	0.0286287	0.0271025	0.0196458	0.0251257	0.00480671	0.0227903	0.0235585		0.0231744	0.000543208	20	Succinate	0.0386692	0.0417105	0.0357912	0.0387236	0.00296001	0.0374037	0.0433638		0.0403837	0.00421442	20
	22	Acetate	1.20116	1.24216	1.06997	1.1711	0.0899426	0.859888	0.846		0.852944	0.00982027	22	Formate	0.418484	0.444087	0.30141	0.387994	0.0760688	0.442282	0.282809		0.362546	0.112764	22	Malate	0.0303086	0.0367923	0.0323879	0.0331629	0.00331061	0.0294584	0.0339857		0.0317221	0.00320131	22	Succinate	0.0456498	0.0522835	0.0469562	0.0482965	0.00351408	0.0537021	0.0531306		0.0534163	0.000404123	22
	34	Acetate	4.10461	2.32802	2.3039	2.91218	1.03275	2.17535	2.04862		2.11199	0.0896071	34	Formate	0.764783	1.09861	0.97497	0.946121	0.168772	1.14079	0.601317		0.871053	0.381464	34	Malate	0.0709521	0.0789825	0.0891946	0.0797098	0.00914296	0.0789108	0.0641304		0.0715206	0.0104513	34	Succinate	0.0380875	0.0652549	0.0672144	0.0568522	0.0162803	0.0782977	0.0903404		0.084319	0.00851545	34
[truncated: 11 more columns]

## Sheet: T-test of OD (Fig1A,B)
	Two-Sample T-Test and CI: S1L with replenishment (S1L), S1L w/o replenishment (S1L_wo)
	Two-sample T for S1L with replenishment vs S1L w/o replenishment
		N	Mean	StDev	SE Mean
	S1L with replenishment	9	2.213	0.486	0.16
	S1L w/o replenishment	9	1.629	0.205	0.068
	Difference = mu (S1L) - mu (S1L_wo)
	Estimate for difference: 0.584
	95% CI for difference: (0.193, 0.976)
	T-Test of difference = 0 (vs not =): T-Value = 3.32 P-Value = 0.008 DF = 10
	Two-sample T for S2AM vs S2AM_wo
		N	Mean	StDev	SE Mean
	S2AM with replenishment	9	0.9411	0.0979	0.033
	S2AM w/o eplenishment	6	0.9133	0.0845	0.035
	Difference = mu (S2AM) - mu (S2AM_wo)
	Estimate for difference: 0.0278
	95% CI for difference: (-0.0768, 0.1323)
	T-Test of difference = 0 (vs not =): T-Value = 0.58 P-Value = 0.570 DF = 11
