# Supplementary material for: Conversion of methane to organic acids is a widely found trait among gammaproteobacterial methanotrophs of freshwater lake and pond ecosystems
Source: Microbiol Spectr. 2023 Oct 20;11(6):e01742-23. doi: 10.1128/spectrum.01742-23 (PMC10715148; doi:10.1128/spectrum.01742-23)
Supplement: Supplemental data for Fig. S2 — Supporting data related to Fig. S2. [file spectrum.01742-23-s0002.xlsx]

## Sheet: S1L-Temp-OD
	Average temperature (°C)
	Incubation time (d)		1	2	1	2	1	2	1	2	1	2	1	2	1	2	1	2	1	2	1	2	Average temperature (°C)	0	4	8	12	15	20	23	27	30	34
	0		0.8	2	4.1	4.9	8.1	8.6	11.3	12.1	16.2	14.9	20.8	20.6	23.3	24.5	27.4	26.3	30.7	29.4	34.5	33		1.4	4.5	8.35	11.7	15.55	20.7	23.9	26.85	30.05	33.75
	3		1.1	2.2	4.6	3.6	8.2	7.1	11.8	10.3	15	14	20.1	19.1	23.6	22.6	27	26.1	30.8	29.4	34	33.1		1.65	4.1	7.65	11.05	14.5	19.6	23.1	26.55	30.1	33.55
	4		0.2	2.2	3.9	4	7.8	7.3	11.7	11.1	15.1	14.2	20.1	19.4	23.6	23.1	27	26.4	30.5	29.8	34	33.2		1.2	3.95	7.55	11.4	14.65	19.75	23.35	26.7	30.15	33.6
	5		0	1.9	5	4	7.8	6.9	11.6	10.9	15	14.5	20.3	20	23.7	23.5	27	26.6	30.6	30.1	34	34		0.95	4.5	7.35	11.25	14.75	20.15	23.6	26.8	30.35	34
	6		1.1	1	4.4	3.1	7.8	6.8	12.3	11.4	15.4	14.7	20.3	19.8	24.1	23.1	27.5	26.4	31.1	29.9	33.9	33.1		1.05	3.75	7.3	11.85	15.05	20.05	23.6	26.95	30.5	33.5
	7		0.2	1.8	4.3	3.8	7.9	6.9	11.4	10.8	15.4	14.5	20.1	19.8	23.8	23.2	26.5	26	30.4	29.6	33.9	33		1	4.05	7.4	11.1	14.95	19.95	23.5	26.25	30	33.45
	10		0.7	1.4	4.4	3.8	7.8	6.9	11.8	10.8	15.3	14	20.8	19.4	23.9	22.7	27.5	26.2	30.8	29.7	34.7	33		1.05	4.1	7.35	11.3	14.65	20.1	23.3	26.85	30.25	33.85
	12		0.9	1.8	4.9	3.1	8.3	6.9	12.1	10.4	15.9	14.2	20.7	19	24.3	22.7	27.6	26.1	30.9	29.6	34.4	33.2		1.35	4	7.6	11.25	15.05	19.85	23.5	26.85	30.25	33.8
	14		1.3	2.2	5	4.2	8.8	7.8	12.2	11.2	16	14.8	21.1	19.8	24.5	23.2	27.8	26.7	30.9	30	34.9	33.9		1.75	4.6	8.3	11.7	15.4	20.45	23.85	27.25	30.45	34.4
																							Average	1.26667	4.17222	7.65	11.4	14.95	20.0667	23.5222	26.7833	30.2333	33.7667
																							Stdev	0.290474	0.291667	0.401559	0.285044	0.354436	0.34187	0.255087	0.275	0.175	0.297909
	Optical density (OD600nm)
																								Average OD600nm										Stdev
	Temperature (°C)		1.26667	1.26667	4.17222	4.17222	7.65	7.65	11.4	11.4	14.95	14.95	20.0667	20.0667	23.5222	23.5222	26.7833	26.7833	30.2333	30.2333	33.7667	33.7667		1.26667	4.17222	7.65	11.4	14.95	20.0667	23.5222	26.7833	30.2333	33.7667	1.26667	4.17222	7.65	11.4	14.95	20.0667	23.5222	26.7833	30.2333	33.7667
	Incubation time (d)	Incubation time (h)	1	2	1	2	1	2	1	2	1	2	1	2	1	2	1	2	1	2	1	2
	0	0	0.02	0.03	0.018	0.016	0.02	0.036	0.035	0.025	0.02	0.02	0.022	0.035	0.025	0.02	0.027	0.033	0.02	0.021	0.016	0.026		0.025	0.017	0.028	0.03	0.02	0.0285	0.0225	0.03	0.0205	0.021	0.00707107	0.00141421	0.0113137	0.00707107	0	0.00919239	0.00353553	0.00424264	0.000707107	0.00707107
	3	72	0.02	0.02	0.012	0.015	0.032	0.03	0.108	0.112	0.24	0.209	0.74	0.81	0.57	0.82	0.66	0.67	0.26	0.56	0.02	0.02		0.02	0.0135	0.031	0.11	0.2245	0.775	0.695	0.665	0.41	0.02	0	0.00212132	0.00141421	0.00282843	0.0219203	0.0494975	0.176777	0.00707107	0.212132	0
	4	96	0.023	0.02	0.02	0.014	0.068	0.099	0.302	0.2765	0.474	0.472	0.74	0.696	0.75	0.85	0.739	0.668	0.385	0.705	0.022	0.012		0.0215	0.017	0.0835	0.28925	0.473	0.718	0.8	0.7035	0.545	0.017	0.00212132	0.00424264	0.0219203	0.0180312	0.00141421	0.0311127	0.0707107	0.0502046	0.226274	0.00707107
	5	120	0.023	0.019	0.015	0.015	0.107	0.122	0.39	0.5725	0.56	0.608	0.818	0.775	0.89	0.89	0.818	0.815	0.475	0.736	0.02	0.02		0.021	0.015	0.1145	0.48125	0.584	0.7965	0.89	0.8165	0.6055	0.02	0.00282843	0	0.0106066	0.129047	0.0339411	0.0304056	0	0.00212132	0.184555	0
	6	144	0.02	0.02	0.013	0.018	0.298	0.394	0.499	0.745	0.722	0.73	0.77	0.92	0.82	0.898	0.765	0.778	0.52	0.642	0.2	0.016		0.02	0.0155	0.346	0.622	0.726	0.845	0.859	0.7715	0.581	0.108	0	0.00353553	0.0678823	0.173948	0.00565685	0.106066	0.0551543	0.00919239	0.086267	0.130108
	7	168	0.02	0.022	0.017	0.017	0.437	0.52	0.78	0.758	0.678	0.755	0.773	0.82	0.741	0.815	0.78	0.777	0.506	0.667	0.028	0.014		0.021	0.017	0.4785	0.769	0.7165	0.7965	0.778	0.7785	0.5865	0.021	0.00141421	0	0.0586899	0.0155563	0.0544472	0.033234	0.0523259	0.00212132	0.113844	0.00989949
	10	240	0.018	0.017	0.054	0.035	0.855	0.845	0.783	0.79	0.8	0.995	0.62	0.825	0.62	0.812	0.645	0.753	0.397	0.5	0.022	0.02		0.0175	0.0445	0.85	0.7865	0.8975	0.7225	0.716	0.699	0.4485	0.021	0.000707107	0.013435	0.00707107	0.00494975	0.137886	0.144957	0.135765	0.0763675	0.072832	0.00141421
	12	288	0.023	0.017	0.077	0.056	0.904	0.881	0.763	0.813	0.87	0.721	0.7	0.5	0.52	0.63	0.462	0.665	0.37	0.49	0.02	0.002		0.02	0.0665	0.8925	0.788	0.7955	0.6	0.575	0.5635	0.43	0.011	0.00424264	0.0148492	0.0162635	0.0353553	0.105359	0.141421	0.0777817	0.143543	0.0848528	0.0127279
	14	336	0.02	0.015	0.141	0.094	0.793	0.878	0.878	0.968	0.91	0.77	0.634	0.35	0.404	0.662	0.423	0.569	0.292	0.395	0.016	0.026		0.0175	0.1175	0.8355	0.923	0.84	0.492	0.533	0.496	0.3435	0.021	0.00353553	0.033234	0.0601041	0.0636396	0.0989949	0.200818	0.182434	0.103238	0.072832	0.00707107
	µ obtained from Eq between plot of (y) log10 VS (x) time in h (y = ae^bx; µ = b)
	µ (h-1)		0	0	0.0125	0.0101	0.0279	0.0295	0.0208	0.034	0.0333	0.0329	0.0488	0.0436	0.0434	0.0516	0.0444	0.0418	0.0356	0.0387	0	0	Avg. µ	0	0.0113	0.0287	0.0274	0.0331	0.0462	0.0475	0.0431	0.03715	0	0	0.00169706	0.00113137	0.00933381	0.000282843	0.00367696	0.00579828	0.00183848	0.00219203	0

## Sheet: S1L-Temp-CH4
			n(CH4) in bottle (mmol)										CH4 conc. in bottle (mmol/l)										CH4 consumption rate (mmol/l/d) [Plot of incubation time vs CH4 conc. in bottle]
	CH4	V bottle (l)	0.025	0.025	0.025	0.025	0.025	0.025	0.025	0.025	0.025	0.025	0.025	0.025	0.025	0.025	0.025	0.025	0.025	0.025	0.025	0.025
		V HS (l)	0.02	0.02	0.02	0.02	0.02	0.02	0.02	0.02	0.02	0.02	0.02	0.02	0.02	0.02	0.02	0.02	0.02	0.02	0.02	0.02
		V liquid (l)	0.005	0.005	0.005	0.005	0.005	0.005	0.005	0.005	0.005	0.005	0.005	0.005	0.005	0.005	0.005	0.005	0.005	0.005	0.005	0.005				Temp (C)	Methane utilizing rate (mmol l-1 d-1)
		Incubation time (d)	0	3	4	5	6	7	10	12	14	17	0	3	4	5	6	7	10	12	14	17
		0C-1	0.16552	0.171649	0.167144	0.172272	0.16929	0.17098	0.171083	0.169074	0.171979	0.164175	6.62081	6.86595	6.68578	6.89087	6.77162	6.83922	6.84331	6.76296	6.87917	6.56701	0C-1	0.0017		1.26667	0.0043	0.00367696
		0C-2	0.167973	0.172309	0.168155	0.17076	0.169977	0.170093	0.168942	0.165173	0.167922	0.168028	6.7189	6.89236	6.72618	6.8304	6.79909	6.80373	6.75769	6.60691	6.71689	6.72112	0C-2	0.0069		4.17222	0.09335	0.0812466
		4C-1	0.16167	0.171198	0.16911	0.17254	0.170374	0.17192	0.166892	0.162163	0.162747	0.147867	6.46679	6.84791	6.76439	6.90161	6.81494	6.87682	6.67568	6.48652	6.50988	5.91468	4C-1	0.0359		7.65	0.42715	0.0726199
		4C-2	0.157044	0.171564	0.171355	0.170768	0.154014	0.15334	0.141982	0.132582	0.129356	0.112182	6.28174	6.86257	6.85422	6.83072	6.16057	6.13359	5.6793	5.30329	5.17425	4.48727	4C-2	0.1508		11.4	0.63325	0.0622961
		8C1	0.155657	0.164369	0.159622	0.154022	0.137212	0.126092	0.0920849	0.0786731	0.0700367	0.0350801	6.22626	6.57478	6.38489	6.16088	5.48849	5.04368	3.6834	3.14692	2.80147	1.4032	8C1	0.3758		14.95	0.6676	0.0388909
		8C2	0.160537	0.164711	0.15194	0.148589	0.134461	0.12168	0.0789845	0.0609048	0.0517194	0.036439	6.42148	6.58845	6.07761	5.94358	5.37843	4.8672	3.15938	2.43619	2.06877	1.45756	8C2	0.4785		20.0667	1.2221	0.0374767
		12C1	0.159174	0.1416	0.119271	0.0900909	0.071605	0.0720064	0.0755147	0.0608376	0.0542213	0.0477218	6.36695	5.66401	4.77082	3.60364	2.8642	2.88025	3.02059	2.4335	2.16885	1.90887	12C1	0.5892		23.5222	1.2543	0.041295
		12C2	0.166902	0.150242	0.123136	0.0939701	0.0630085	0.0505133	0.0485734	0.0489295	0.0416491	0.0235241	6.67606	6.0097	4.92544	3.75881	2.52034	2.02053	1.94294	1.95718	1.66596	0.940962	12C2	0.6773		26.7833	1.17135	0.0191626
		15C-1	0.155095	0.118384	0.0916026	0.074826	0.066928	0.0607086	0.0242305	0.0202293	0.0229706	0.0223894	6.2038	4.73535	3.6641	2.99304	2.67712	2.42834	0.969221	0.809172	0.918823	0.895574	15C-1	0.6401		30.2333	0.67665	0.243174
		15C-2	0.161581	0.12782	0.0942077	0.0736257	0.0713219	0.0703508	0.0715987	0.0719515	0.0751634	0.0739811	6.46322	5.11281	3.76831	2.94503	2.85287	2.81403	2.86395	2.87806	3.00654	2.95924	15C-2	0.6951		33.7667	0	0
		20C-1	0.153014	0.0593677	0.0595622	0.0614415	0.0577278	0.0593458	0.0621375	0.0636792	0.0667672	0.0653456	6.12056	2.37471	2.38249	2.45766	2.30911	2.37383	2.4855	2.54717	2.67069	2.61383	20C-1	1.2486
		20c-2	0.151784	0.0621128	0.0611194	0.0601807	0.056998	0.0572716	0.0608646	0.0622842	0.0658794	0.0639346	6.07135	2.48451	2.44477	2.40723	2.27992	2.29086	2.43458	2.49137	2.63518	2.55738	20c-2	1.1956
		23c-1	0.151739	0.0554724	0.058143	0.0578886	0.0527535	0.0538794	0.0578984	0.0592482	0.0626929	0.0617061	6.06954	2.2189	2.32572	2.31554	2.11014	2.15518	2.31594	2.36993	2.50772	2.46824	23c-1	1.2835
		23c-2	0.152458	0.0605729	0.0593011	0.0624232	0.0589368	0.0597776	0.0643145	0.0646753	0.068414	0.0644796	6.0983	2.42292	2.37204	2.49693	2.35747	2.39111	2.57258	2.58701	2.73656	2.57918	23c-2	1.2251
		27c-1	0.14818	0.061343	0.0602297	0.0613209	0.0573691	0.0563334	0.0596074	0.0602981	0.0630061	0.062313	5.92719	2.45372	2.40919	2.45284	2.29476	2.25333	2.3843	2.41193	2.52024	2.49252	27c-1	1.1578
		27c-2	0.151596	0.0627284	0.0633352	0.064744	0.0614572	0.0602584	0.0638913	0.0640795	0.0677134	0.0666648	6.06385	2.50913	2.53341	2.58976	2.45829	2.41033	2.55565	2.56318	2.70853	2.66659	27c-2	1.1849
		30c-1	0.153978	0.119859	0.104585	0.0924068	0.0781524	0.0736918	0.0762953	0.0756274	0.0795567	0.0782512	6.15911	4.79436	4.18339	3.69627	3.1261	2.94767	3.05181	3.0251	3.18227	3.13005	30c-1	0.5047
		30c-2	0.149998	0.0808672	0.0673341	0.0680545	0.0659116	0.066499	0.0689621	0.0688296	0.0724789	0.0711497	5.99992	3.23469	2.69336	2.72218	2.63647	2.65996	2.75848	2.75319	2.89915	2.84599	30c-2	0.8486
		34c-1	0.144764	0.147972	0.143576	0.148783	0.147764	0.15066	0.152493	0.150873	0.154954	0.153045	5.79056	5.91889	5.74305	5.95131	5.91057	6.02641	6.09973	6.03494	6.19816	6.12179	34c-1	0
		34c-2	0.139004	0.145257	0.142666	0.151493	0.138474	0.00837935	0.146848	0.148637	0.151276	0.144756	5.56018	5.81029	5.70664	6.05972	5.53896	0.335174	5.87393	5.94549	6.05105	5.79022	34c-2	0

## Sheet: S1-pHtest-OD
	Optical density (OD600nm) in different pH
	initial pH	4.672	4.64	4.643	6.004	6.016	6.01	6.847	6.855	6.851	7.5	7.304	7.34	8.328	8.298	8.31	Average					Stedv
	end pH	5.953	5.944	5.957	6.41	6.413	6.41	6.567	6.57	6.558	6.589	6.65	6.929	6.694	6.694	6.674
	Incubation time (d)	1	2	3	1	2	3	1	2	3	1	2	3	1	2	3	4.65167	6.01	6.851	7.38133	8.312	4.65167	6.01	6.851	7.38133	8.312
	0	0.021	0.012	0.008	0.001	0.001	0.003	0.013	0.001	0.002	0.008	0.005	0.001	0.02	0.01	0.001	0.0136667	0.00166667	0.00533333	0.00466667	0.0103333	0.00665833	0.0011547	0.00665833	0.00351188	0.00950438
	2	0.019	0.013	0.007	0.074	0.08	0.07	0.065	0.076	0.018	0.053	0.07	0.011	0.02	0.004	0.001	0.013	0.0746667	0.053	0.0446667	0.00833333	0.006	0.00503322	0.0308058	0.0303699	0.0102144
	3	0.022	0.014	0.01	0.123	0.179	0.133	0.12	0.134	0.053	0.1	0.115	0.045	0.044	0.009	0.001	0.0153333	0.145	0.102333	0.0866667	0.018	0.0061101	0.0298664	0.0432936	0.0368556	0.0228692
	4	0.023	0.014	0.011	0.221	0.352	0.364	0.219	0.221	0.132	0.193	0.225	0.15	0.04	0.03	0.001	0.016	0.312333	0.190667	0.189333	0.0236667	0.006245	0.0793242	0.0508167	0.0376342	0.0202567
	5	0.02	0.013	0.007	0.29	0.407	0.402	0.29	0.289	0.2	0.26	0.3	0.249	0.059	0.055	0.001	0.0133333	0.366333	0.259667	0.269667	0.0383333	0.00650641	0.0661539	0.0516753	0.026839	0.0323934
	7	0.027	0.052	0.013	0.705	0.91	0.844	0.579	0.79	0.66	0.76	0.95	0.77	0.166	0.153	0.026	0.0306667	0.819667	0.676333	0.826667	0.115	0.0197569	0.104644	0.106444	0.106927	0.0773499
	8	0.026	0.081	0.013	0.712	0.945	0.899	0.638	0.818	0.704	0.815	1.02	0.85	0.225	0.209	0.062	0.04	0.852	0.72	0.895	0.165333	0.0360971	0.123406	0.0910604	0.109659	0.0898462
	9	0.032	0.149	0.023	0.718	0.945	0.9	0.665	0.853	0.73	0.847	1.03	0.858	0.248	0.245	0.087	0.068	0.854333	0.749333	0.911667	0.193333	0.0702922	0.120193	0.0954795	0.102627	0.0920996
	10	0.048	0.249	0.045	0.759	1	0.977	0.717	0.896	0.78	0.918	1.05	0.9	0.284	0.305	0.15	0.114	0.912	0.797667	0.956	0.246333	0.116923	0.133	0.0907983	0.0819024	0.0840853
	11	0.106	0.393	0.12	0.808	1.03	1.022	0.81	0.945	0.855	0.993	1.042	0.969	0.37	0.37	0.226	0.206333	0.953333	0.87	1.00133	0.322	0.16181	0.125926	0.0687386	0.0372066	0.0831384
	14	1.071	1.083	1.02	0.84	1.115	1.13	1.025	1.18	0.998	1.118	1.032	1.045	0.523	0.613	0.4	1.058	1.02833	1.06767	1.065	0.512	0.0334515	0.163274	0.0982157	0.0463573	0.106925
	15													0.554	0.656	0.434					0.548					0.111122
	16													0.578	0.667	0.482					0.575667					0.0925221
	18													0.652	0.756	0.57					0.659333					0.0932166
	21													0.542	0.892	0.826					0.753333					0.185971
	µ obtained from Eq between plot of (y) log10 VS (x) time in h (y = ae^bx; µ = b)
	d-1	0.7233	0.5648	0.7426	0.4443	0.4626	1.1947	0.7093	0.4547	1.0561	0.7991	0.9547	1.2599	0.3856	0.7381	0.4292	Average					Stedv
	h-1	0.0301375	0.0235333	0.0309417	0.0185125	0.019275	0.0497792	0.0295542	0.0189458	0.0440042	0.0332958	0.0397792	0.0524958	0.0160667	0.0307542	0.0178833	0.0282042	0.0291889	0.0308347	0.0418569	0.0215681	0.00406499	0.0178358	0.0125782	0.00976718	0.00800709

## Sheet: S1-Nsource.test
		Optical density (OD600nm)
									Average		Stdev
		Incubation time (d)	10 mM Nitrate			10 mM Ammonium			10 mM Nitrate	10 mM Ammonium	10 mM Nitrate	10 mM Ammonium
			1	2	3	1	2	3
		0	0.001	0.007	0.003	0.011	0.01	0.004	0.00366667	0.0105	0.00424264	0.000707107
		1	0.025	0.024	0.028	0.034	0.03	0.035	0.0245	0.032	0.000707107	0.00282843
		2	0.112	0.089	0.087	0.147	0.111	0.12	0.1005	0.129	0.0162635	0.0254558
		3	0.189	0.155	0.17	0.293	0.251	0.35	0.172	0.272	0.0240416	0.0296985
		4	0.342	0.283	0.266	0.568	0.48	0.65	0.3125	0.524	0.0417193	0.0622254
		6	0.712	0.7	0.552	1.02	0.962	1.083	0.706	0.991	0.00848528	0.0410122
		7	0.813	0.91	0.74	1.075	1.066	1.126	0.8615	1.0705	0.0685894	0.00636396
		8	0.83	0.945	0.786	1.071	1.083	1.147	0.8875	1.077	0.0813173	0.00848528
		10	0.963	1.003	0.955	1.05	1.153	1.145	0.983	1.1015	0.0282843	0.072832
		12	0.977	1.01	0.974	1.053	1.162	1.135	0.9935	1.1075	0.0233345	0.0770746
		14	0.963	1.005	0.964	1.043	1.148	1.116	0.984	1.0955	0.0296985	0.0742462
		15	0.98	1.042	0.995	1.06	1.146	1.126	1.011	1.103	0.0438406	0.0608112
		16	0.963	1.033	0.988	1.046	1.122	1.08	0.998	1.084	0.0494975	0.0537401
		µ obtained from Eq between plot of (y) log10 VS (x) time in h (y = ae^bx; µ = b)
		d-1	1.3692	0.7529	1.3245	1.0042	0.9867	1.4647
		h-1	0.05705	0.0313708	0.0551875	0.0418417	0.0411125	0.0610292	0.0442104	0.0414771	0.0181579	0.000515599
		Organic acid accumulation at the end of the experiment (day 16)
			Average		Stdev
			10 mM Nitrate	10 mM Ammonium	10 mM Nitrate	10 mM Ammonium
		Aceate	0.115062	0.17132	0.0685327	0.060396
		Succinate	0.0139415		0.00157943
