# Supplementary material for: Conversion of methane to organic acids is a widely found trait among gammaproteobacterial methanotrophs of freshwater lake and pond ecosystems
Source: Microbiol Spectr. 2023 Oct 20;11(6):e01742-23. doi: 10.1128/spectrum.01742-23 (PMC10715148; doi:10.1128/spectrum.01742-23)
Supplement: Supplemental data for Fig. S3 — Supporting data related to Fig. S3. [file spectrum.01742-23-s0003.xlsx]

## Sheet: S2AM-Temp-OD
	Average temperature (°C)
	Incubation time (d)		1	2	1	2	1	2	1	2	1	2	1	2	1	2	1	2	1	2	1	2	Average temperature (°C)	0	4	8	12	15	20	23	27	30	34
	0		0.3	0.2	3.8	3.6	7.2	7.4	12.3	12.4	15.7	15.6	20.3	20.2	23.6	23.6	26.8	26.8	30.1	30	34.8	34.7		0.25	3.7	7.3	12.35	15.65	20.25	23.6	26.8	30.05	34.75
	5		0.3	-0.2	4.1	3.3	7.8	7	12.3	11.6	15.5	15	20.3	19.6	24.9	23.2	27.4	26.1	30.4	29.2	35.4	34		0.05	3.7	7.4	11.95	15.25	19.95	24.05	26.75	29.8	34.7
	10		0.9		4.6	2.9	8.1	6.9	12.4	11.4	15.6	14.7	20.3	19.8	23.8	22.9	27.1	26.1	30	29.5	34.8	34		0.9	3.75	7.5	11.9	15.15	20.05	23.35	26.6	29.75	34.4
	15		-0.1	-0.7	3.6	3	7.6	6.2	12.1	11.3	15.6	15.7	20.1	19.3	23.5	22.8	26.7	25.9	30	29.2	34.5	33.6		-0.4	3.3	6.9	11.7	15.65	19.7	23.15	26.3	29.6	34.05
	20		0.6	-0.5	3.9	4	7.2	6.5	11.9	11.3	15.8	14.6	20.6	19.9	23.5	23.2	26.8	26.4	29.9	29.5	34.6	31.3		0.05	3.95	6.85	11.6	15.2	20.25	23.35	26.6	29.7	32.95
																							Average	0.17	3.68	7.19	11.9	15.38	20.04	23.5	26.61	29.78	34.17
																							stdev	0.472493	0.236114	0.296648	0.289396	0.248998	0.230217	0.34641	0.194936	0.168077	0.737055
	Optical density (OD600nm)																							Average OD600nm											Stdev
	Temperature (°C)		0.17	0.17	3.68	3.68	7.19	7.19	11.9	11.9	15.38	15.38	20.04	20.04	23.5	23.5	26.61	26.61	29.78	29.78	34.17	34.17		0.17	3.68	7.19	11.9	15.38	20.04	23.5	26.61	29.78	34.17		0.17	3.68	7.19	11.9	15.38	20.04	23.5	26.61	29.78	34.17
	Incubation time (d)	Incubation time (h)	1	2	1	2	1	2	1	2	1	2	1	2	1	2	1	2	1	2	1	2
	0	0	0.03	0.03	0.023	0.018	0.036	0.046	0.023	0.031	0.021	0.018	0.023	Technical problem	0.034	0.017	0.021	0.02	0.016	0.024	0.03	0.025		0.03	0.0205	0.041	0.027	0.0195	0.023	0.0255	0.0205	0.02	0.0275		0	0.00353553	0.00707107	0.00565685	0.00212132	#DIV/0!	0.0120208	0.000707107	0.00565685	0.00353553
	3	72	0.034	0.032	0.05	0.038	0.042	0.066	0.0566667	0.048	0.085	0.054	0.084		0.088	0.098	0.0765	0.10425	0.059	0.075	0.032	0.026		0.033	0.044	0.054	0.0523333	0.0695	0.084	0.093	0.090375	0.067	0.029		0.00141421	0.00848528	0.0169706	0.00612826	0.0219203	#DIV/0!	0.00707107	0.0196222	0.0113137	0.00424264
	4	96	0.04	0.019	0.022	0.023	0.059	0.047	0.061	0.045	0.09	0.063	0.089		0.112	0.105	0.081	0.137	0.045	0.063	0.01	0.008		0.0295	0.0225	0.053	0.053	0.0765	0.089	0.1085	0.109	0.054	0.009		0.0148492	0.000707107	0.00848528	0.0113137	0.0190919	#DIV/0!	0.00494975	0.039598	0.0127279	0.00141421
	5	120	0.034	0.021	0.021	0.021	0.054	0.046	0.063	0.052	0.127	0.072	0.101		0.148	0.141	0.095	0.183	0.044	0.061	0.01	0.006		0.0275	0.021	0.05	0.0575	0.0995	0.101	0.1445	0.139	0.0525	0.008		0.00919239	0	0.00565685	0.00777817	0.0388909	#DIV/0!	0.00494975	0.0622254	0.0120208	0.00282843
	6	144	0.043	0.021	0.025	0.023	0.064	0.0535	0.06	0.064	0.166	0.09	0.139		0.188	0.152	0.114	0.22	0.049	0.077	0.011	0.011		0.032	0.024	0.05875	0.062	0.128	0.139	0.17	0.167	0.063	0.011		0.0155563	0.00141421	0.00742462	0.00282843	0.0537401	#DIV/0!	0.0254558	0.0749533	0.019799	0
	7	168	0.04	0.028	0.035	0.033	0.072	0.066	0.087	0.073	0.207	0.099	0.148		0.234	0.179	0.129	0.274	0.05	0.086	0.012	0.013		0.034	0.034	0.069	0.08	0.153	0.148	0.2065	0.2015	0.068	0.0125		0.00848528	0.00141421	0.00424264	0.00989949	0.0763675	#DIV/0!	0.0388909	0.10253	0.0254558	0.000707107
	10	240	0.043	0.029	0.043	0.037	0.087	0.068	0.113	0.1	0.31	0.14	0.221		0.344	0.233	0.181	0.4	0.052	0.092	0.017	0.016		0.036	0.04	0.0775	0.1065	0.225	0.221	0.2885	0.2905	0.072	0.0165		0.00989949	0.00424264	0.013435	0.00919239	0.120208	#DIV/0!	0.0784889	0.154856	0.0282843	0.000707107
	11	264	0.043	0.027	0.039	0.038	0.085	0.076	0.124	0.102	0.378	0.14	0.239		0.411	0.2775	0.2	0.429	0.047	0.089	0.013	0.011		0.035	0.0385	0.0805	0.113	0.259	0.239	0.34425	0.3145	0.068	0.012		0.0113137	0.000707107	0.00636396	0.0155563	0.168291	#DIV/0!	0.0943988	0.161927	0.0296985	0.00141421
	12	288	0.046	0.031	0.043	0.04	0.097	0.084	0.138	0.115	0.505	0.157	0.268		0.4745	0.3285	0.214	0.443	0.053	0.096	0.019	0.015		0.0385	0.0415	0.0905	0.1265	0.331	0.268	0.4015	0.3285	0.0745	0.017		0.0106066	0.00212132	0.00919239	0.0162635	0.246073	#DIV/0!	0.103238	0.161927	0.0304056	0.00282843
	13	312	0.046	0.033	0.042	0.049	0.098	0.077	0.139	0.117	0.539	0.168	0.303		0.515	0.332	0.229	0.43	0.045	0.096	0.007	0.01		0.0395	0.0455	0.0875	0.128	0.3535	0.303	0.4235	0.3295	0.0705	0.0085		0.00919239	0.00494975	0.0148492	0.0155563	0.262337	#DIV/0!	0.129401	0.142128	0.0360624	0.00212132
	14	336	0.048	0.034	0.045	0.048	0.088	0.081	0.147	0.138	0.596	0.198	0.333		0.544	0.367	0.242	0.432	0.049	0.098	0.016	0.013		0.041	0.0465	0.0845	0.1425	0.397	0.333	0.4555	0.337	0.0735	0.0145		0.00989949	0.00212132	0.00494975	0.00636396	0.281428	#DIV/0!	0.125158	0.13435	0.0346482	0.00212132
	15	360	0.046	0.029	0.039	0.049	0.072	0.08	0.137	0.145	0.592	0.195	0.355		0.53	0.424	0.262	0.397	0.042	0.092	0.007	0.006		0.0375	0.044	0.076	0.141	0.3935	0.355	0.477	0.3295	0.067	0.0065		0.0120208	0.00707107	0.00565685	0.00565685	0.280721	#DIV/0!	0.0749533	0.0954594	0.0353553	0.000707107
	17	408	0.049	0.029	0.052	0.056	0.079	0.073	0.15	0.154	0.613	0.226	0.414		0.501	0.476	0.286	0.381	0.043	0.092	0.008	0.006		0.039	0.054	0.076	0.152	0.4195	0.414	0.4885	0.3335	0.0675	0.007		0.0141421	0.00282843	0.00424264	0.00282843	0.27365	#DIV/0!	0.0176777	0.0671751	0.0346482	0.00141421
	18	432	0.051	0.026	0.045	0.055	0.07		0.155	0.158	0.611	0.239	0.445		0.53	0.505	0.298	0.377	0.042	0.089	0.007	0.002		0.0385	0.05	0.07	0.1565	0.425	0.445	0.5175	0.3375	0.0655	0.0045		0.0176777	0.00707107	#DIV/0!	0.00212132	0.263044	#DIV/0!	0.0176777	0.0558614	0.033234	0.00353553
	20	480	0.055	0.033	0.046	0.066	0.081	0.086	0.112	0.116	0.541	0.192	0.457		0.466	0.588	0.31	0.36	0.04	0.088	0.004	0.002		0.044	0.056	0.0835	0.114	0.3665	0.457	0.527	0.335	0.064	0.003		0.0155563	0.0141421	0.00353553	0.00282843	0.24678	#DIV/0!	0.086267	0.0353553	0.0339411	0.00141421
	µ obtained from Eq between plot of (y) log10 VS (x) time in h (y = ae^bx; µ = b)
	µ (h-1)		0.001	0.0023	0.0032	0.0029	0.0033	0.0019	0.0055	0.0043	0.0098	0.006	0.009		0.0115	0.007	0.0065	0.0105	0.006	0.003	0	0	Avg. µ	0.00165	0.00305	0.0026	0.0049	0.0079	0.009	0.00925	0.0085	0.0045	0	Stdev	0.000919239	0.000212132	0.000989949	0.000848528	0.00268701	#DIV/0!	0.00318198	0.00282843	0.00212132	0
			Average

## Sheet: S2AM-Temp-CH4
			n(CH4) in bottle (mmol)									CH4 conc. in bottle (mmol/l)									CH4 consumption rate (mmol/l/d) [Plot of incubation time vs CH4 conc. in bottle]
	CH4	V bottle (l)	0.025	0.025	0.025	0.025	0.025	0.025	0.025	0.025	0.025	0.025	0.025	0.025	0.025	0.025	0.025	0.025	0.025	0.025
		V HS (l)	0.02	0.02	0.02	0.02	0.02	0.02	0.02	0.02	0.02	0.02	0.02	0.02	0.02	0.02	0.02	0.02	0.02	0.02
		V liquid (l)	0.005	0.005	0.005	0.005	0.005	0.005	0.005	0.005	0.005	0.005	0.005	0.005	0.005	0.005	0.005	0.005	0.005	0.005				Temp (C)	Methane utilizing rate (mmol l-1 d-1)
		Incubation time (d)	0	3	5	7	10	12	14	17	20	0	3	5	7	10	12	14	17	20
		0C-1	0.139328	0.142493	0.143815	0.143817	0.142005	0.142469	0	0.142155	0.141726	5.57311	5.69973	5.75261	5.75267	5.6802	5.69877		5.68621	5.66905	0C-1	0		0.17	0	0
		0C-2	0.139749	0.138894	0.141402	0.140426	0.139746	0.140966	0.135514	0.144285	0.14215	5.58995	5.55575	5.65608	5.61702	5.58984	5.63865	5.42056	5.7714	5.68599	0C-2	0		3.68	0.00885	7.07107e-05
		4C-1	0.141425	0.144161	0.145881	0.143836	0.143045	0.143345	0.137671	0.140871	0.139913	5.65699	5.76646	5.83523	5.75342	5.72181	5.73378	5.50685	5.63484	5.59651	4C-1	0.0088		7.19	0.02405	0.0163342
		4C-2	0.140686	0.146191	0.147547	0.146565	0.145247	0.144922	0.139922	0.13589	0.144149	5.62744	5.84763	5.90188	5.86262	5.80987	5.79689	5.59688	5.43562	5.76597	4C-2	0.0089		11.9	0.0462	0.00353553
		8C1	0.132586	0.14032	0.141078	0.138947	0.137525	0.13741	0.13188	0.132919	0.131564	5.30342	5.61279	5.64313	5.55787	5.50101	5.49642	5.27518	5.31678	5.26257	8C1	0.0125		15.38	0.14775	0.108682
		8C2	0.136191	0.14075	0.1418	0.14009	0.138804	0.137608	0.132644	0.13541	0.113941	5.44763	5.62999	5.67201	5.6036	5.55216	5.50432	5.30578	5.41641	4.55766	8C2	0.0356		20.04	0.1447	#DIV/0!
		12C1	0.135511	0.136318	0.137046	0.133438	0.127024	0.126888	0.119065	0.117357	0.116051	5.42046	5.45273	5.48182	5.33754	5.08095	5.0755	4.76259	4.69427	4.64203	12C1	0.0487		23.5	0.2067	0.050346
		12C2	0.136054	0.138556	0.1386	0.134923	0.0969129	0.129858	0.121861	0.121201	0.119539	5.44215	5.54226	5.54399	5.39691	3.87652	5.19432	4.87444	4.84806	4.78158	12C2	0.0437		26.61	0.17125	0.0072832
		15C-1	0.140474	0.135871	0.130755	0.11993	0.0962049	0.0789046	0.0580067	0.0486413	0.0475028	5.61897	5.43482	5.23022	4.79719	3.8482	3.15619	2.32027	1.94565	1.90011	15C-1	0.2246		29.78	0.04305	0.0263751
		15C-2	0.134595	0.13491	0.134418	0.129401	0.121981	0.120571	0.111285	0.108079	0.0182914	5.38382	5.39639	5.37673	5.17606	4.87925	4.82283	4.45142	4.32316		15C-2	0.0709		34.17	0.0125	0.0176777
		20C-1	0.132863	0.126455	0.12341	0.116058	0.0845207	0.0985338	0.0859486	0.0740067	0.0647244	5.31454	5.05818	4.93639	4.6423	3.38083	3.94135	3.43794	2.96027	2.58898	20C-1	0.1447
		20c-2																			20c-2
		23c-1	0.13074	0.126047	0.119189	0.10674	0.0831746	0.0671596	0.0493842	0.0430205	0.0177973	5.22959	5.04188	4.76757	4.26961	3.32698	2.68638	1.97537	1.72082	0.711893	23c-1	0.2423
		23c-2	0.125699	0.122827	0.1198	0.111544	0.0998256	0.0915878	0.0464686	0.0656638	0.0532204	5.02795	4.91306	4.792	4.46175	3.99303	3.66351	1.85874	2.62655	2.12882	23c-2	0.1711
		27c-1	0.120314	0.114314	0.11221	0.104967	0.0941475	0.0838909	0.0726279	0.0653118	0.0326228	4.81257	4.57257	4.48838	4.19867	3.7659	3.35564	2.90511	2.61247	1.30491	27c-1	0.1661
		27c-2	0.129214	0.122619	0.11413	0.099526	0.0743094	0.0587384	0.0769747	0.0455429	0.0552781	5.16855	4.90475	4.56521	3.98104	2.97237	2.34953	3.07899	1.82172	2.21113	27c-2	0.1764
		30c-1	0.123751	0.121925	0.122491	0.119442	0.118052	0.116537	0.112628	0.11517	0.115839	4.95003	4.87702	4.89963	4.77767	4.7221	4.66148	4.50511	4.60681	4.63355	30c-1	0.0244
		30c-2	0.124947	0.123284	0.123401	0.119109	0.114235	0.111399	0.10653	0.0991197	0.0988585	4.99789	4.93135	4.93604	4.76437	4.56941	4.45595	4.26121	3.96479	3.95434	30c-2	0.0617
		34c-1	0.0975707	0.0966836	0.120896	0.100654	0.101576	0.0990923	0.098366	0.105895	0.102704	3.90283	3.86734	4.83582	4.02616	4.06302	3.96369	3.93464	4.23579	4.10815	34c-1	0
		34c-2	0.130165	0.128487	0.121794	0.130817	0.127897	0.133022	0.12592	0.103819	0.125872	5.2066	5.13949	4.87175	5.23267	5.11588		5.03682	4.15274	5.03487	34c-2	0.025

## Sheet: S2AM-pHtest-OD
	Optical density (OD600nm) in different pH
																	Average					Stedv
	initial pH	5.024	0.0551543		6.0215	0.0275772		6.898	0.0282843		7.462	0.0240416		8.213	0.0452548		5.024	6.0215	6.898	7.462	8.213	0.0551543	0.0275772	0.0282843	0.0240416	0.0452548
	end pH	5.214	0.381213		5.788	0.300933		6.561	0.441235		6.62633	0.183293		7.816	0.032078		5.214	5.788	6.561	6.62633	7.816	0.381213	0.300933	0.441235	0.183293	0.032078
	control pH	5.069	0.0268701		5.9045	0.0205061		6.849	0.0410122		7.2475	0.180312		7.993	0.0240416		5.069	5.9045	6.849	7.2475	7.993	0.0268701	0.0205061	0.0410122	0.180312	0.0240416
	Incubation time (d)	1	2	3	1	2	3	1	2	3	1	2	3	1	2	3
	0	0.008	0.008	0.007	0.009	0.005	0.013	0.021	0.004	0.008	0.006	0.009	0.011	0.008	0.01	0.001	0.00766667	0.009	0.011	0.00866667	0.00633333	0.00057735	0.004	0.00888819	0.00251661	0.00472582
	4	0.019	0.014	0.014	0.024	0.01	0.051	0.024	0.01	0.016	0.016	0.011	0.016	0.009	0.013	0.005	0.0156667	0.0283333	0.0166667	0.0143333	0.009	0.00288675	0.0208407	0.00702377	0.00288675	0.004
	5	0.015	0.016	0.009	0.022	0.02	0.087	0.02	0.005	0.01	0.005	0.005	0.009	0.002	0.001	0.006	0.0133333	0.043	0.0116667	0.00633333	0.003	0.00378594	0.0381182	0.00763763	0.0023094	0.00264575
	7	0.027	0.024	0.02	0.041	0.016	0.129	0.039	0.019	0.03	0.025	0.022	0.028	0.011	0.019	0.008	0.0236667	0.062	0.0293333	0.025	0.0126667	0.00351188	0.0593549	0.0100167	0.003	0.00568624
	8	0.021	0.0176	0.013	0.04	0.0728	0.166	0.032	0.032	0.028	0.017	0.02	0.023	0.006	0.007	0.001	0.0172	0.0929333	0.0306667	0.02	0.00466667	0.00401497	0.0653683	0.0023094	0.003	0.00321455
	10	0.021	0.0184	0.016	0.057	0.0984	0.201	0.043	0.0632	0.052	0.032	0.035	0.034	0.002	0.005	0.003	0.0184667	0.1188	0.0527333	0.0336667	0.00333333	0.00250067	0.0741358	0.0101199	0.00152753	0.00152753
	11	0.026	0.0272	0.022	0.069	0.1296	0.263	0.055	0.1376	0.069	0.047	0.055	0.051	0.012	0.016	0.007	0.0250667	0.153867	0.0872	0.051	0.0116667	0.00272274	0.0992505	0.0442054	0.004	0.00450925
	13	0.023	0.0224	0.02	0.179	0.156	0.351	0.089	0.168	0.093	0.054	0.075	0.057	0.006	0.005	0.003	0.0218	0.228667	0.116667	0.062	0.00466667	0.00158745	0.106566	0.0445009	0.0113578	0.00152753
	14	0.019	0.0272	0.018	0.285	0.1896	0.42	0.1	0.192	0.123	0.069	0.107	0.071	0.001	0.004	0.004	0.0214	0.2982	0.138333	0.0823333	0.003	0.00504777	0.115766	0.0478783	0.0213854	0.00173205
	16	0.018	0.0256	0.02	0.287	0.2216	0.488	0.145	0.232	0.156	0.094	0.136	0.087	0.003	0.001	0.008	0.0212	0.3322	0.177667	0.105667	0.004	0.00393954	0.138833	0.0473744	0.0265016	0.00360555
	17	0.02	0.0336	0.022	0.289	0.24	0.517	0.165	0.276	0.176	0.114	0.17	0.108	0.003	0.005	0.001	0.0252	0.348667	0.205667	0.130667	0.003	0.00734302	0.147825	0.0611583	0.0341955	0.002
	19	0.026	0.0392	0.027	0.299	0.2656	0.538	0.197	0.3072	0.219	0.142	0.199	0.128	0.001	0.006	0.001	0.0307333	0.367533	0.241067	0.156333	0.00266667	0.00734938	0.14857	0.0583199	0.0376076	0.00288675
	21	0.02	0.04	0.03	0.289	0.2736	0.516	0.23	0.3496	0.248	0.175	0.25	0.154	0.001	0.001	0	0.03	0.359533	0.275867	0.193	0.000666667	0.01	0.135723	0.0644861	0.0504678	0.00057735
	27	0.027	0.0544	0.044	0.285	0.224	0.464	0.285	0.3776	0.295	0.23	0.385	0.201	0.001	0.005	0	0.0418	0.324333	0.3192	0.272	0.002	0.0138318	0.124741	0.0508224	0.0989293	0.00264575
	28	0.022	0.0568	0.039	0.278	0.228	0.471	0.296	0.3824	0.307	0.222	0.369	0.202	-0.002	0.006	0.003	0.0392667	0.325667	0.328467	0.264333	0.00233333	0.0174015	0.128321	0.0470303	0.0911939	0.00404145
	µ obtained from Eq between plot of (y) log10 VS (x) time in h (y = ae^bx; µ = b)
	d-1	0.0247	0.0614	0.0586	0.2278	0.2844	0.2339	0.1577	0.3225	0.2005	0.1751	0.2038	0.1443	0	0	0	Average					Stedv
	h-1	0.00102917	0.00255833	0.00244167	0.00949167	0.01185	0.00974583	0.00657083	0.0134375	0.00835417	0.00729583	0.00849167	0.0060125	0	0	0	0.00200972	0.0103625	0.00945417	0.00726667	0	0.000851187	0.00129447	0.00356304	0.00123984	0

## Sheet: S2AM-Nsource.test
	Nitrate as nitrogen source
	Optical density (OD600nm)													Average				Stedv
	Incubation time (d)	1 mM Nitrate			2 mM Nitrate			5 mM Nitrate			10 mM Nitrate			1 mM Nitrate	2 mM Nitrate	5 mM Nitrate	10 mM Nitrate	1 mM Nitrate	2 mM Nitrate	5 mM Nitrate	10 mM Nitrate
		1	2	3	1	2	3	1	2	3	1	2	3
	0	0.001	0.001	0.005	0.005		0.001	0.002	0.001	0.001	0.002	Technical problem	0.001	0.003	0.003	0.00133333	0.0015	0.00282843	0.00282843	0.00057735	0.000707107
	6	0.004	0.005	0.007	0.018			0.018		0.006	0.033		0.009	0.006	0.018	0.012	0.021	0.00141421	#DIV/0!	0.00848528	0.0169706
	7	0.016	0.012	0.01	0.015		0.007	0.01	0.006	0.007	0.041		0.017	0.011	0.011	0.00766667	0.029	0.00141421	0.00565685	0.00208167	0.0169706
	8	0.018	0.02	0.013	0.012		0.005	0.019	0.008	0.013	0.048		0.019	0.0165	0.0085	0.0133333	0.0335	0.00494975	0.00494975	0.00550757	0.0205061
	10	0.01	0.027	0.018	0.033		0.018	0.034	0.017	0.022	0.071		0.036	0.0225	0.0255	0.0243333	0.0535	0.00636396	0.0106066	0.00873689	0.0247487
	11	0.017	0.037	0.027	0.035		0.027	0.04	0.03	0.037	0.076		0.032	0.032	0.031	0.0356667	0.054	0.00707107	0.00565685	0.0051316	0.0311127
	13	0.02	0.064	0.035	0.058		0.036	0.05	0.039	0.042	0.095		0.052	0.0495	0.047	0.0436667	0.0735	0.0205061	0.0155563	0.00568624	0.0304056
	14	0.035	0.077	0.042	0.064		0.048	0.062	0.049	0.052	0.102		0.055	0.0595	0.056	0.0543333	0.0785	0.0247487	0.0113137	0.00680686	0.033234
	16	0.032	0.087	0.047	0.079		0.056	0.069	0.053	0.059	0.104		0.063	0.067	0.0675	0.0603333	0.0835	0.0282843	0.0162635	0.0080829	0.0289914
	18	0.035	0.108	0.06	0.093		0.073	0.082	0.067	0.067	0.107		0.065	0.084	0.083	0.072	0.086	0.0339411	0.0141421	0.00866025	0.0296985
	20	0.032	0.162	0.078	0.115		0.089	0.083	0.084	0.096	0.113		0.072	0.12	0.102	0.0876667	0.0925	0.059397	0.0183848	0.00723418	0.0289914
	23	0.037	0.218	0.089	0.16		0.108	0.105	0.098	0.09	0.132		0.082	0.1535	0.134	0.0976667	0.107	0.0912168	0.0367696	0.00750555	0.0353553
	25	0.042	0.246	0.103	0.167		0.141	0.126	0.115	0.117	0.137		0.09	0.1745	0.154	0.119333	0.1135	0.101116	0.0183848	0.00585947	0.033234
	28	0.037	0.276	0.124	0.166		0.145	0.134	0.122	0.139	0.142		0.096	0.2	0.1555	0.131667	0.119	0.10748	0.0148492	0.00873689	0.0325269
	29	0.041	0.277	0.132	0.205		0.159	0.15	0.137	0.143	0.146		0.107	0.2045	0.182	0.143333	0.1265	0.10253	0.0325269	0.00650641	0.0275772
	30	0.033	0.287	0.138	0.204		0.168	0.158	0.147	0.159	0.158		0.117	0.2125	0.186	0.154667	0.1375	0.105359	0.0254558	0.00665833	0.0289914
	31	0.043	0.309	0.151	0.23		0.2	0.181	0.172	0.184	0.164		0.13	0.23	0.215	0.179	0.147	0.111723	0.0212132	0.006245	0.0240416
	32	0.051	0.32	0.165	0.266		0.225	0.194	0.178	0.189	0.184		0.131	0.2425	0.2455	0.187	0.1575	0.109602	0.0289914	0.00818535	0.0374767
	33	0.047	0.344	0.17	0.272		0.217	0.195	0.188	0.201	0.182		0.14	0.257	0.2445	0.194667	0.161	0.123037	0.0388909	0.00650641	0.0296985
	35	0.061	0.369	0.204	0.272		0.243	0.212	0.219	0.218	0.209		0.151	0.2865	0.2575	0.216333	0.18	0.116673	0.0205061	0.00378594	0.0410122
	36	0.058	0.371	0.211	0.3		0.261	0.224	0.226	0.242	0.209		0.165	0.291	0.2805	0.230667	0.187	0.113137	0.0275772	0.00986577	0.0311127
	37	0.058	0.381	0.222	0.307		0.272	0.242	0.239	0.244	0.221		0.182	0.3015	0.2895	0.241667	0.2015	0.11243	0.0247487	0.00251661	0.0275772
	38	0.075	0.395	0.23	0.318		0.274	0.244	0.247	0.254	0.23		0.193	0.3125	0.296	0.248333	0.2115	0.116673	0.0311127	0.0051316	0.026163
	39	0.062	0.381	0.231	0.315		0.26	0.263	0.243	0.246	0.22		0.18	0.306	0.2875	0.250667	0.2	0.106066	0.0388909	0.0107858	0.0282843
	µ obtained from Eq between plot of log10 VS time in h (number in power in front of X)
	d-1	0.21	0.3286	0.1531	0.1855		0.2854	0.2414	0.2885	0.3092	0.4162		0.3652	Average				Stedv
	h-1	0.00875	0.0136917	0.00637917	0.00772917		0.0118917	0.0100583	0.0120208	0.0128833	0.0173417		0.0152167	0.00960694	0.00981042	0.0116542	0.0162792	0.00373081	0.00294333	0.00144775	0.0015026
	Ammonium as nitrogen source
	Optical density (OD600nm)													Average				Stedv
	Incubation time (d)	1 mM Ammonium			2 mM Ammonium			5 mM Ammonium			10 mM Ammonium			1 mM Ammonium	2 mM Ammonium	5 mM Ammonium	10 mM Ammonium	1 mM Ammonium	2 mM Ammonium	5 mM Ammonium	10 mM Ammonium
		1	2	3	1	2	3	1	2	3	1	2	3
	0	0.001	0.001	0.001	0.001	0.002	0.001	Technical problem	0.001	0.001	0	0	0	0.001	0.00133333	0.001	0	0	0.00057735	0	0
	6	0.008	0.016	0.01	0.004	0.009	0.006		0.029	0.009	0	0	0	0.012	0.00633333	0.019	0	0.00565685	0.00251661	0	0
	7	0.013	0.019	0.011	0.001	0.008	0.002		0.022	0.005	0	0	0	0.016	0.00366667	0.0135	0	0.00424264	0.00378594	0	0
	8	0.02	0.027	0.01	0.002	0.012	0.004		0.022	0.01	0	0	0	0.0235	0.006	0.016	0	0.00494975	0.0052915	0	0
	10	0.028	0.024	0.02	0.008	0.013	0.01		0.023	0.002	0	0	0	0.026	0.0103333	0.0125	0	0.00282843	0.00251661	0	0
	11	0.033	0.03	0.005	0.01	0.016	0.009		0.025	0.007	0	0	0	0.0315	0.0116667	0.016	0	0.00212132	0.00378594	0	0
	13	0.047	0.034	0.005	0.011	0.009	0.01		0.03	0.006	0	0	0	0.0405	0.01	0.018	0	0.00919239	0.001	0	0
	14	0.066	0.05	0.015	0.023	0.023	0.02		0.047	0.003	0	0	0	0.058	0.022	0.025	0	0.0113137	0.00173205	0	0
	16	0.058	0.047	0.009	0.017	0.015	0.018		0.05	0.007	0	0	0	0.0525	0.0166667	0.0285	0	0.00777817	0.00152753	0	0
	18	0.084	0.063	0.015	0.027	0.024	0.022		0.082	0.008	0	0	0	0.0735	0.0243333	0.045	0	0.0148492	0.00251661	0	0
	20	0.101	0.074	0.016	0.029	0.021	0.023		0.107	0.006	0	0	0	0.0875	0.0243333	0.0565	0	0.0190919	0.00416333	0	0
	23	0.118	0.075	0.016	0.032	0.018	0.02		0.147	0.007	0	0	0	0.0965	0.0233333	0.077	0	0.0304056	0.00757188	0	0
	25	0.12	0.085	0.016	0.035	0.019	0.024		0.182	0.004	0	0	0	0.1025	0.026	0.093	0	0.0247487	0.00818535	0	0
	28	0.137	0.105	0.02	0.048	0.021	0.025		0.246	0.004	0	0	0	0.121	0.0313333	0.125	0	0.0226274	0.0145717	0	0
	29	0.14	0.104	0.022	0.05	0.019	0.028		0.273	0.002	0	0	0	0.122	0.0323333	0.1375	0	0.0254558	0.0159478	0	0
	30	0.149	0.106	0.021	0.053	0.022	0.03		0.307	0.002	0	0	0	0.1275	0.035	0.1545	0	0.0304056	0.0160935	0	0
	31	0.141	0.114	0.024	0.055	0.031	0.033		0.328	0.002	0	0	0	0.1275	0.0396667	0.165	0	0.0190919	0.0133167	0	0
	32	0.153	0.122	0.03	0.064	0.034	0.035		0.343	0.002	0	0	0	0.1375	0.0443333	0.1725	0	0.0219203	0.0170392	0	0
	33	0.148	0.12	0.038	0.067	0.041	0.043		0.36	0.002	0	0	0	0.134	0.0503333	0.181	0	0.019799	0.0144684	0	0
	35	0.155	0.127	0.035	0.074	0.037	0.043		0.372	0.007	0	0	0	0.141	0.0513333	0.1895	0	0.019799	0.0198578	0	0
	36	0.158	0.132	0.037	0.072	0.044	0.044		0.4	0.013	0	0	0	0.145	0.0533333	0.2065	0	0.0183848	0.0161658	0	0
	37	0.157	0.142	0.037	0.076	0.044	0.04		0.427	0.008	0	0	0	0.1495	0.0533333	0.2175	0	0.0106066	0.0197315	0	0
	38	0.162	0.137	0.035	0.067	0.04	0.048		0.428	0.008	0	0	0	0.1495	0.0516667	0.218	0	0.0176777	0.0138684	0	0
	39	0.15	0.13	0.03	0.02	0.04	0.035		0.432	0.008	0	0	0	0.14	0.0316667	0.22	0	0.0141421	0.0104083	0	0
	µ obtained from Eq between plot of (y) log10 VS (x) time in h (y = ae^bx; µ = b)
	d-1	0.2913	0.4202	0.3569	0.1239	0.1871	0.1781		0.1471	0.0064				Average				Stedv
	h-1	0.0121375	0.0175083	0.0148708	0.0051625	0.00779583	0.00742083		0.00612917	0.000266667	0		0	0.0148389	0.00679306	0.00319792	0	0.00268556	0.0014245	0.00414541	0
	Organic acid accumulation at the end of the experiment (day 39)
		Average								Stdev
		1 mM Nitrate	2 mM Nitrate	5 mM Nitrate	10 mM Nitrate	1 mM Ammonium	2 mM Ammonium	2 mM Ammonium	10 mM Ammonium	1 mM Nitrate	2 mM Nitrate	5 mM Nitrate	10 mM Nitrate	1 mM Ammonium	2 mM Ammonium	2 mM Ammonium	10 mM Ammonium
	Acetate	0.271085	0.264994	0.323325	0.340173	0.0521412	0.0626064	0	0	0.0841373	0.0385623	0.0425894	0.0824624	0.0124759	0.0332703	0	0
	Formate	0.141025	0.0779437	0.126637	0.0580251	0.123289	0.0579346	0.115892	0.136817	0.050468	0.0505316	0.0190033	0.0351801	0.0674121	0.00533785	0.059869	0.00844593
	Lactate	0.0397163	0.0420487	0.0451351	0.0170809	0.00631382	0.00293723			0.0217421	0.0056152	0.00215061	0.00812334	0	0.000955044
	Succinate	0.0144303	0.0131695	0.0159206	0.0144187					0.00660075	0.00267465	0.00189516	0.00866196
