# Supplementary material for: Conversion of methane to organic acids is a widely found trait among gammaproteobacterial methanotrophs of freshwater lake and pond ecosystems
Source: Microbiol Spectr. 2023 Oct 20;11(6):e01742-23. doi: 10.1128/spectrum.01742-23 (PMC10715148; doi:10.1128/spectrum.01742-23)
Supplement: Supplemental data for Fig. S4 — Supporting data related to Fig. S4. [file spectrum.01742-23-s0004.xlsx]

## Sheet: FigS4-Total Organic acid-C 
	Methylovulum psychrotolerans S1L
			S1L with replenishment					S1L w/o eplenishment							S1L with replenishment					S1L w/o eplenishment							S1L with replenishment					S1L w/o eplenishment							S1L with replenishment					S1L w/o eplenishment
	Incubation time (d)	Compound (C2H3O2-)	1	2	3	AVG	Stdev	1	2	2	AVG	Stdev	Incubation time (d)	Compound (CHO2-)	1	2	3	AVG	Stdev	1	2	3	AVG	Stdev	Incubation time (d)	Compound (C4H4O5-2)	1	2	3	AVG	Stdev	1	2	3	AVG	Stdev	Incubation time (d)	Compound (C4H4O4-2)	1	2	3	AVG	Stdev	1	2	3	AVG	Stdev
	0	Acetate	0	0	0	0	0	0	0	0	0	0	0	Formate	0	0	0	0	0	0	0	0	0	0	0	Malate	0	0	0	0	0	0	0	0	0	0	0	Succinate	0	0	0	0	0	0	0	0	0	0
	2	Acetate	0	0	0	0	0	0	0	0	0	0	2	Formate	0.0051683	0.00845076	0	0.00453969	0.00426031	0	0	0	0	0	2	Malate	0	0	0	0	0	0	0	0	0	0	2	Succinate	0	0	0	0	0	0	0	0	0	0
	4	Acetate	0	0	0	0	0	0	0	0	0	0	4	Formate	0.00773956	0.0160551	0	0.00793156	0.00802928	0.0051136	0	0.00473064	0.00328141	0.00284823	4	Malate	0	0	0	0	0	0	0	0	0	0	4	Succinate	0	0	0	0	0	0	0	0	0	0
	6	Acetate	0.0455938	0.0635116	0.0495237	0.0528764	0.00941765	0	0	0	0	0	6	Formate	0.0229483	0.0217994	0.0144686	0.0197388	0.0046001	0	0	0	0	0	6	Malate	0	0	0	0	0	0	0	0	0	0	6	Succinate	0.0066949	0.00476604	0	0.00382031	0.00344619	0	0	0	0	0
	8	Acetate	0.189636	0.210784	0.154866	0.185095	0.0282343	0.0789649	0.053487	0.0540532	0.0621683	0.014549	8	Formate	0	0.0612178	0	0.0204059	0.0353441	0	0	0	0	0	8	Malate	0	0	0	0	0	0	0	0	0	0	8	Succinate	0.0150023	0.0124305	0.0118079	0.0130802	0.00169341	0.0146757	0.01836	0.0169005	0.0166454	0.00185532
	10	Acetate	0.214614	0.175082	0.104076	0.164591	0.0560105	0.100113	0.136582	0.12286	0.119852	0.0184194	10	Formate	0.0375552	0.0705439	0	0.036033	0.0352966	0.0231124	0.0134839	0.00560597	0.0140674	0.00876779	10	Malate	0	0.00764116	0	0.00254705	0.00441162	0	0	0	0	0	10	Succinate	0.0263714	0.0200541	0.0362709	0.0275654	0.00817406	0.0223504	0.00935858	0.0232893	0.0183327	0.00778602
	12	Acetate	0.582462	0.209518	0.203257	0.331746	0.217149	0.238327	0.251316	0.166289	0.218644	0.0458032	12	Formate	0.0981165	0.0623924	0.0633772	0.0746287	0.020347	0.00533243	0.00998257	0	0.005105	0.00499517	12	Malate	0.0135718	0.00764116	0.0098024	0.0103384	0.00300142	0	0	0	0	0	12	Succinate	0.0262081	0.0196765	0.021636	0.0225068	0.00335176	0.0298107	0.0267592	0.0250957	0.0272219	0.00239131
	14												14												14												14
	16	Acetate	0.907713	0.352428	0.165923	0.475355	0.385871	0.185206	0.198228	0.15783	0.180421	0.0206198	16	Formate	0.135044	0.0695044	0.0637054	0.089418	0.0396196	0.0163834	0.0365158	0.0237142	0.0255378	0.0101893	16	Malate	0.0280756	0.0177508	0.0187341	0.0215202	0.00569841	0.00534676	0	0.00705731	0.00413469	0.00368147	16	Succinate	0.0141144	0.0220748	0.0117569	0.015982	0.00540655	0.0397612	0.0314946	0.0345971	0.0352843	0.00417591
	18	Acetate	0.76164	0.511324	0.300173	0.524379	0.23101	0.181476	0.160194	0.170119	0.170597	0.0106488	18	Formate	0.114036	0.128479	0.0909498	0.111155	0.0189299	0.0387588	0.0451596	0.0139762	0.0326315	0.0164699	18	Malate	0.0324391	0.0211515	0.02573	0.0264402	0.00567722	0.00938244	0.0128855	0.00860398	0.0102906	0.00228067	18	Succinate	0.0169822	0.0260856	0.00818493	0.0170842	0.00895079	0.0346584	0.0251671	0.0339031	0.0312429	0.00527529
	20	Acetate	0.914774	0.616765	0.771731	0.767757	0.149044	0.197429	0.166522	0.16882	0.177591	0.0172189	20	Formate	0.170221	0.150581	0.0971677	0.139323	0.0378055	0.0411112	0.0605324	0.0272155	0.042953	0.0167347	20	Malate	0.0412684	0.0269694	0.0331765	0.0338048	0.00717017	0.00790747	0.0202808	0.00809184	0.0120934	0.00709113	20	Succinate	0.017666	0.0265347	0.0059703	0.0167236	0.0103145	0.0424351	0.0305047	0.0363015	0.0364137	0.00596599
	Methylomonas paludis S2AM
			S2AM with replenishment					S2AM w/o with replenishment							S2AM with replenishment					S2AM w/o with replenishment							S2AM with replenishment					S2AM w/o with replenishment							S2AM with replenishment					S2AM w/o with replenishment
	Incubation time (d)	Compound (C2H3O2-)	1	2	3	AVG	Stdev	1	2	3	AVG	Stdev	Incubation time (d)	Compound (CHO2-)	1	2	3	AVG	Stdev	1	2	3	AVG	Stdev	Incubation time (d)	Compound (C4H4O5-2)	1	2	3	AVG	Stdev	1	2	3	AVG	Stdev	Incubation time (d)	Compound (C4H4O4-2)	1	2	3	AVG	Stdev	1	2	3	AVG	Stdev	Incubation time (d)
	0	Acetate	0	0	0	0	0	0	0	Technical problem	0	0	0	Formate	0	0	0	0	0	0	0	Technical problem	0	0	0	Malate	0	0	0	0	0	0	0	Technical problem	0	0	0	Succinate	0	0	0	0	0	0	0	Technical problem	0	0	0
	2	Acetate	0	0	0	0	0	0.0247785	0.00899221		0.0168854	0.0111626	2	Formate	0.0350386	0.0174775	0.0215806	0.0246989	0.00918648	0.0511774	0.0152892		0.0332333	0.0253768	2	Malate	0	0	0	0	0	0	0		0	0	2	Succinate	0	0	0	0	0	0	0		0	0	2
	4	Acetate	0.0233131	0.0191168	0.0200493	0.0208264	0.00220347	0.0223473	0.0318391		0.0270932	0.0067117	4	Formate	0.0489344	0.0559369	0.0843849	0.0630854	0.0187753						4	Malate	0	0	0	0	0	0	0		0	0	4	Succinate	0	0	0	0	0	0	0		0	0	4
	6	Acetate	0.0618797	0.0579165	0.0527543	0.0575168	0.00457582	0.0542197	0.0660761		0.0601479	0.00838373	6	Formate	0.113489	0.104408	0.114201	0.110699	0.00546008	0.09746	0.118687		0.108073	0.0150094	6	Malate	0	0	0	0	0	0	0		0	0	6	Succinate	0	0	0	0	0	0	0		0	0	6
	8	Acetate	0.0964164	0.269433	0.129022	0.164957	0.0919359	0.124659	0.114134		0.119397	0.00744174	8	Formate	0.07875	0.106213	0.0852602	0.0900745	0.0143506	0.106213	0.112231		0.109222	0.00425525	8	Malate	0.00690367	0.0101507	0.00526482	0.00743971	0.00248663	0	0		0	0	8	Succinate	0	0	0	0	0	0	0		0	0	8
	10	Acetate						0.171818	0.140978		0.156398	0.0218071	10	Formate						0.200803	0.175637				10	Malate						0.0092288	0.0071495		0.00818915	0.00147028	10	Succinate						0	0		0	0	10
	12	Acetate	0.225238	0.268867	0	0.164702	0.144294						12	Formate	0.312461	0.159225	0	0.157229	0.15624						12	Malate	0.0090854	0.00840937	0	0.00583159	0.0050616						12	Succinate	0.0142879	0.00673572	0	0.00700788	0.00714784						12
	14	Acetate	0.704922	0.747885	0.420469	0.624425	0.177933	0.336142	0.336375		0.336259	0.000164849	14	Formate	0.250696	0.280949	0.161906	0.231184	0.0618741	0.360549	0.27805		0.319299	0.0583356	14	Malate	0.0145243	0.0159379	0	0.0101541	0.00882203	0.0140224	0.0133362		0.0136793	0.000485266	14	Succinate	0.0234322	0.0269429	0.0100628	0.0201459	0.00890697	0.0219115	0.0214319		0.0216717	0.000339175	14
	16	Acetate	0.658296	0.725305	0.601645	0.661749	0.061902	0.342503	0.443549		0.393026	0.0714501	16	Formate	0.221099	0.246319	0.171096	0.212838	0.0382858	0.403877	0.333742		0.36881	0.049593	16	Malate	0.0146882	0.0195638	0.0132542	0.0158354	0.00330753	0.0129879	0.0165115		0.0147497	0.00249152	16	Succinate	0.0103179	0.0224626	0.0106547	0.0144784	0.00691658	0.0261877	0.034791		0.0304894	0.00608349	16
	18												18												18												18												18
	20	Acetate	0.98488	0.933025	0.739193	0.885699	0.1295	0.683608	0.747486		0.715547	0.0451685	20	Formate	0.356883	0.343972	0.252282	0.317713	0.0570308	0.230719	0.139431		0.185075	0.06455	20	Malate	0.0286287	0.0271025	0.0196458	0.0251257	0.00480671	0.0227903	0.0235585		0.0231744	0.000543208	20	Succinate	0.0386692	0.0417105	0.0357912	0.0387236	0.00296001	0.0374037	0.0433638		0.0403837	0.00421442	20
	22	Acetate	1.20116	1.24216	1.06997	1.1711	0.0899426	0.859888	0.846		0.852944	0.00982027	22	Formate	0.418484	0.444087	0.30141	0.387994	0.0760688	0.442282	0.282809		0.362546	0.112764	22	Malate	0.0303086	0.0367923	0.0323879	0.0331629	0.00331061	0.0294584	0.0339857		0.0317221	0.00320131	22	Succinate	0.0456498	0.0522835	0.0469562	0.0482965	0.00351408	0.0537021	0.0531306		0.0534163	0.000404123	22
	34	Acetate	4.10461	2.32802	2.3039	2.91218	1.03275	2.17535	2.04862		2.11199	0.0896071	34	Formate	0.764783	1.09861	0.97497	0.946121	0.168772	1.14079	0.601317		0.871053	0.381464	34	Malate	0.0709521	0.0789825	0.0891946	0.0797098	0.00914296	0.0789108	0.0641304		0.0715206	0.0104513	34	Succinate	0.0380875	0.0652549	0.0672144	0.0568522	0.0162803	0.0782977	0.0903404		0.084319	0.00851545	34
[truncated: 22 more columns]

## Sheet: 2-sample T-test
	Two-Sample T-Test and CI: S1L with replenishment (S1L), S1L w/o replenishment (S1L_wo)
	Two-sample T for S1L with replenishment vs S1L w/o replenishment
		N	Mean	StDev	SE Mean
	S1L with replenishment	9	1.467	0.601	0.2
	S1L w/o replenishment	9	0.5587	0.0418	0.014
	Difference = mu (S1L) - mu (S1L_wo)
	Estimate for difference: 0.908
	95% CI for difference: (0.445, 1.371)
	T-Test of difference = 0 (vs not =): T-Value = 4.52 P-Value = 0.002 DF = 8
	Two-Sample T-Test and CI: S2AM with replenishment (S2AM), S2AM w/o eplenishment (S2AM_wo)
	Two-sample T for S2AM with replenishment vs S2AM w/o eplenishment
		N	Mean	StDev	SE	Mean
	S2AM with replenishment	9	4.56	2.67		0.89
	S2AM w/o eplenishment	6	3.75	1.9		0.78
	Difference = mu (S2AM) - mu (S2AM_wo)
	Estimate for difference: 0.81
	95% CI for difference: (-1.76, 3.38)
	T-Test of difference = 0 (vs not =): T-Value = 0.68 P-Value = 0.507 DF = 12
