# Supplementary material for: Conversion of methane to organic acids is a widely found trait among gammaproteobacterial methanotrophs of freshwater lake and pond ecosystems
Source: Microbiol Spectr. 2023 Oct 20;11(6):e01742-23. doi: 10.1128/spectrum.01742-23 (PMC10715148; doi:10.1128/spectrum.01742-23)
Supplement: Table S1 — Key genes encoding enzymes involved in organic acid and H2 production in Methylomonas paludis S2AM and Methylovulum psychrotolerans S1L, as well as representative MAGs of mOTU affiliated with Methylomonas and Methylovulum. [file spectrum.01742-23-s0006.xlsx]

## Sheet: Sheet1
			Acetate	Malate	Succinate	Lactate	H2
		Methylomonas strain:	Enzymatic steps and KO numbers of enzyme coding genes found in genome	Enzymatic steps and KO numbers of enzyme coding genes found in genome	Enzymatic steps and KO numbers of enzyme coding genes found in genome	Enzymatic steps and KO numbers of enzyme coding genes found in genome	Enzymatic steps and KO numbers of enzyme coding genes found in genome
		M. paludis S2AM Lake Alinen Mustajärvi (Lammi Finland)	1. acetyl-P -> acetate: K00925 (ackA), K01512 (acyP)	1. pyruvate -> malate: K00029 (E1.1.1.40)	1. fumarate -> succinate: K00239-K00242 (sdhABCD)	1. Methyglyoxal/2-oxopropanal -> (R)-S-Lactoyl-glutathione: K01759 (gloA)	1. K18005-K18007 (hoxFUY), K00436 (hoxH)
		(Genbank: CP073754)	2. acetyladenylate -> acetate: K01895 (ACSS1_2)	2. malyl-CoA -> malate: K08692 (mtkB), K14067 (mtkA)	2. succinyl-CoA -> succinate: K01902,K01903 (sucCD)	2. (R)-S-Lactoyl-glutathione -> D-Lactate: K01069 (gloB)
				3. oxaloacetate -> malate: K00024 (mdh)
				4. fumarate -> malate: K01676 (E4.2.1.2A)
		Methylomonas MAGs:	KO numbers of enzyme coding genes found in MAGs	KO numbers of enzyme coding genes found in MAGs	KO numbers of enzyme coding genes found in MAGs	KO numbers of enzyme coding genes found in MAGs	KO numbers of enzyme coding genes found in MAGs
		MAG GCA_903858105.1 Lake Erken (Sweden)	acetyl-P -> acetate: K00925 (ackA), K01512 (acyP); acetyladenylate -> acetate: K01895 (ACSS1_2)	pyruvate -> malate: K00029 (E1.1.1.40); malyl-CoA -> malate: K08692 (mtkB), K14067 (mtkA); oxaloacetate -> malate: K00024 (mdh); fumarate -> malate: K01676 (E4.2.1.2A)	fumarate -> succinate: K00239-K00242 (sdhABCD); succinyl-CoA -> succinate: K01902,K01903 (sucCD)	Methyglyoxal/2-oxopropanal -> (R)-S-Lactoyl-glutathione: K01759 (gloA); (R)-S-Lactoyl-glutathione -> D-Lactate: K01069 (gloB)	-
		MAG GCA_903881345.1 Pond SAS I3 (Canada)	acetyl-P -> acetate: K00925 (ackA), K01512 (acyP); acetyladenylate -> acetate: K01895 (ACSS1_2)	pyruvate -> malate: K00029 (E1.1.1.40); malyl-CoA -> malate: K08692 (mtkB); oxaloacetate -> malate: K00024 (mdh); fumarate -> malate: K01676 (E4.2.1.2A)	fumarate -> succinate: K00239-K00242 (sdhABCD); succinyl-CoA -> succinate: K01902,K01903 (sucCD)	Methyglyoxal/2-oxopropanal -> (R)-S-Lactoyl-glutathione: K01759 (gloA); (R)-S-Lactoyl-glutathione -> D-Lactate: K01069 (gloB)	K18005-K18007 (hoxFUY), K00436 (hoxH)
		MAG GCA_903902945.1 Reservoir LaPlata (Puerto Rico)	acetyl-P -> acetate: K00925 (ackA), K01512 (acyP); acetyladenylate -> acetate: K01895 (ACSS1_2)	pyruvate -> malate: K00029 (E1.1.1.40); malyl-CoA -> malate: K08692 (mtkB), K14067 (mtkA); fumarate -> malate: K01676 (E4.2.1.2A)	fumarate -> succinate: K00239-K00241 (sdhABC); succinyl-CoA -> succinate: K01902,K01903 (sucCD)	Methyglyoxal/2-oxopropanal -> (R)-S-Lactoyl-glutathione: K01759 (gloA); (R)-S-Lactoyl-glutathione -> D-Lactate: K01069 (gloB)	K18005-K18007 (hoxFUY), K00436 (hoxH)
		MAG GCA_903918375.1 Lake Mekkojärvi (Finland)	acetyl-P -> acetate: K00925 (ackA), K01512 (acyP); acetyladenylate -> acetate: K01895 (ACSS1_2)	malyl-CoA -> malate: K08692 (mtkB), K14067 (mtkA); oxaloacetate -> malate: K00024 (mdh); fumarate -> malate: K01676 (E4.2.1.2A)	fumarate -> succinate: K00239-K00242 (sdhABCD); succinyl-CoA -> succinate: K01902,K01903 (sucCD)	Methyglyoxal/2-oxopropanal -> (R)-S-Lactoyl-glutathione: K01759 (gloA); (R)-S-Lactoyl-glutathione -> D-Lactate: K01069 (gloB)	K18005-K18007 (hoxFUY), K00436 (hoxH)
		MAG GCA_903920175.1 Pond SAS C5 (Canada)	acetyl-P -> acetate: K00925 (ackA), K01512 (acyP); acetyladenylate -> acetate: K01895 (ACSS1_2)	pyruvate -> malate: K00029 (E1.1.1.40); malyl-CoA -> malate: K08692 (mtkB), K14067 (mtkA); oxaloacetate -> malate: K00024 (mdh)	fumarate -> succinate: K00239-K00242 (sdhABCD); succinyl-CoA -> succinate: K01902,K01903 (sucCD)	Methyglyoxal/2-oxopropanal -> (R)-S-Lactoyl-glutathione: K01759 (gloA); (R)-S-Lactoyl-glutathione -> D-Lactate: K01069 (gloB)	K18005-K18007 (hoxFUY), K00436 (hoxH)
		MAG GCA_903928965.1 Pond SAS I3 (Canada)	acetyl-P -> acetate: K00925 (ackA), K01512 (acyP); acetyladenylate -> acetate: K01895 (ACSS1_2)	pyruvate -> malate: K00029 (E1.1.1.40); malyl-CoA -> malate: K08692 (mtkB), K14067 (mtkA); fumarate -> malate: K01676 (E4.2.1.2A)	fumarate -> succinate: K00239-K00242 (sdhABCD); succinyl-CoA -> succinate: K01902,K01903 (sucCD)	Methyglyoxal/2-oxopropanal -> (R)-S-Lactoyl-glutathione: K01759 (gloA); (R)-S-Lactoyl-glutathione -> D-Lactate: K01069 (gloB)	K18005-K18007 (hoxFUY), K00436 (hoxH)
		MAG GCA_903931355.1 Pond SAS2C (Canada)	acetyl-P -> acetate: K00925 (ackA), K01512 (acyP); acetyladenylate -> acetate: K01895 (ACSS1_2)	malyl-CoA -> malate: K08692 (mtkB); fumarate -> malate: K01676 (E4.2.1.2A)	fumarate -> succinate: K00239 (sdhA), K00240 (sdhB); succinyl-CoA -> succinate: K01902 (sucD)	Methyglyoxal/2-oxopropanal -> (R)-S-Lactoyl-glutathione: K01759 (gloA); (R)-S-Lactoyl-glutathione -> D-Lactate: K01069 (gloB)	K18006-K18007 (hoxUY), K00436 (hoxH)
		Methylovulum strain:	Enzymatic steps and KO numbers of enzyme coding genes found in genome	Enzymatic steps and KO numbers of enzyme coding genes found in genome	Enzymatic steps and KO numbers of enzyme coding genes found in genome	Enzymatic steps and KO numbers of enzyme coding genes found in genome	Enzymatic steps and KO numbers of enzyme coding genes found in genome
		M. psychrotolerans S1L Lake Lovojärvi (Lammi Finland)	1. acetyl-P -> acetate: K00925 (ackA), K01512 (acyP)	1. pyruvate -> malate: K00029 (E1.1.1.40)	1. fumarate -> succinate: K00239-K00242 (sdhABCD)	1. Methyglyoxal/2-oxopropanal -> (R)-S-Lactoyl-glutathione: K01759 (gloA)	1. K18005-K18007 (hoxFUY), K00436 (hoxH)
		(Genbank: AGVVN000000000)	2. acetyladenylate -> acetate: K01895 (ACSS1_2)	2. malyl-CoA -> malate: K08692 (mtkB), K14067 (mtkA)	2. succinyl-CoA -> succinate: K01902,K01903 (sucCD)	2. (R)-S-Lactoyl-glutathione -> D-Lactate: K01069 (gloB)
			3. acetyl-CoA -> acetate: K24012 (acdAB)	3. oxaloacetate -> malate: K00024 (mdh)
				4. fumarate -> malate: K01679 (E4.2.1.2B)
		Methylovulum MAGs:	KO numbers of enzyme coding genes found in MAGs	KO numbers of enzyme coding genes found in MAGs	KO numbers of enzyme coding genes found in MAGs	KO numbers of enzyme coding genes found in MAGs	KO numbers of enzyme coding genes found in MAGs
		MAG GCA_903877545.1 Lake Lomtjärnan (Sweden)	acetyl-P -> acetate: K00925 (ackA), K01512 (acyP); acetyladenylate -> acetate: K01895 (ACSS1_2); acetyl-CoA -> acetate: K24012 (acdA)	pyruvate -> malate: K00029 (E1.1.1.40); malyl-CoA -> malate: K08692 (mtkB), K14067 (mtkA); oxaloacetate -> malate: K00024 (mdh); fumarate -> malate: K01679 (E4.2.1.2B)	fumarate -> succinate: K00242 (sdhD); succinyl-CoA -> succinate: K01902,K01903 (sucCD)	Methyglyoxal/2-oxopropanal -> (R)-S-Lactoyl-glutathione: K01759 (gloA); (R)-S-Lactoyl-glutathione -> D-Lactate: K01069 (gloB)	K18005-K18007 (hoxFUY), K00436 (hoxH)
		MAG GCA_903878775.1 Lake Odrolstjärnen (Sweden)	acetyl-P -> acetate: K00925 (ackA), K01512 (acyP); acetyladenylate -> acetate: K01895 (ACSS1_2); acetyl-CoA -> acetate: K24012 (acdA)	malyl-CoA -> malate: K08692 (mtkB), K14067 (mtkA); oxaloacetate -> malate: K00024 (mdh); fumarate -> malate: K01676 (E4.2.1.2A), K01679 (E4.2.1.2B)	fumarate -> succinate: K00239-K00242 (sdhABCD); succinyl-CoA -> succinate: K01902,K01903 (sucCD)	Methyglyoxal/2-oxopropanal -> (R)-S-Lactoyl-glutathione: K01759 (gloA); (R)-S-Lactoyl-glutathione -> D-Lactate: K01069 (gloB)	K18005-K18007 (hoxFUY), K00436 (hoxH)
		MAG GCA_903912305.1 Lake Ki1 (Sweden)	acetyl-P -> acetate: K00925 (ackA); acetyladenylate -> acetate: K01895 (ACSS1_2)	pyruvate -> malate: K00029 (E1.1.1.40); malyl-CoA -> malate: K08692 (mtkB), K14067 (mtkA); oxaloacetate -> malate: K00024 (mdh); fumarate -> malate: K01679 (E4.2.1.2B)	fumarate -> succinate: K00239-K00242 (sdhABCD); succinyl-CoA -> succinate: K01902,K01903 (sucCD)	Methyglyoxal/2-oxopropanal -> (R)-S-Lactoyl-glutathione: K01759 (gloA); (R)-S-Lactoyl-glutathione -> D-Lactate: K01069 (gloB)	K18005-K18007 (hoxFUY), K00436 (hoxH)
		MAG GCA_903917285.1 Lake Lovojärvi (Finland)	acetyl-P -> acetate: K01512 (acyP); acetyladenylate -> acetate: K01895 (ACSS1_2)	malyl-CoA -> malate: K14067 (mtkA); fumarate -> malate: K01679 (E4.2.1.2B)	fumarate -> succinate: K00239-K00241 (sdhABC); succinyl-CoA -> succinate: K01902,K01903 (sucCD)	Methyglyoxal/2-oxopropanal -> (R)-S-Lactoyl-glutathione: K01759 (gloA); (R)-S-Lactoyl-glutathione -> D-Lactate: K01069 (gloB)	K18006-K18007 (hoxUY), K00436 (hoxH)
		MAG GCA_903945375.1 Lake Loclat (Switzerland)	acetyl-P -> acetate: K00925 (ackA), K01512 (acyP); acetyladenylate -> acetate: K01895 (ACSS1_2); acetyl-CoA -> acetate: K24012 (acdA)	pyruvate -> malate: K00029 (E1.1.1.40); malyl-CoA -> malate: K08692 (mtkB), K14067 (mtkA); oxaloacetate -> malate: K00024 (mdh); fumarate -> malate: K01679 (E4.2.1.2B)	fumarate -> succinate: K00239-K00242 (sdhABCD); succinyl-CoA -> succinate: K01902,K01903 (sucCD)	Methyglyoxal/2-oxopropanal -> (R)-S-Lactoyl-glutathione: K01759 (gloA); (R)-S-Lactoyl-glutathione -> D-Lactate: K01069 (gloB)	K18005-K18007 (hoxFUY), K00436 (hoxH)
		MAG GCA_903945605.1 Pond SAS I3 (Canada)	acetyl-P -> acetate: K00925 (ackA), K01512 (acyP); acetyladenylate -> acetate: K01895 (ACSS1_2); acetyl-CoA -> acetate: K24012 (acdA)	pyruvate -> malate: K00029 (E1.1.1.40); malyl-CoA -> malate: K14067 (mtkA); oxaloacetate -> malate: K00024 (mdh); fumarate -> malate: K01679 (E4.2.1.2B)	fumarate -> succinate: K00239-K00242 (sdhABCD); succinyl-CoA -> succinate: K01902,K01903 (sucCD)	Methyglyoxal/2-oxopropanal -> (R)-S-Lactoyl-glutathione: K01759 (gloA); (R)-S-Lactoyl-glutathione -> D-Lactate: K01069 (gloB)	K18005-K18007 (hoxFUY), K00436 (hoxH)
